# Supplementary material for: Modular genome-wide gene expression architecture shared by early traits of osteoporosis and atherosclerosis in the Young Finns Study
Source: Sci Rep. 2021 Mar 29;11:7111. doi: 10.1038/s41598-021-86536-0 (PMC8007808; doi:10.1038/s41598-021-86536-0)
Supplement: Supplementary file 2 — Supplementary Information [file 41598_2021_86536_MOESM2_ESM.xlsx]

## Sheet: Table S1
		Table S1: List of genes in brown gene co-expression module.
			Genes
		1	AASDH
		2	ABCB1
		3	ABCB7
		4	ABCC4
		5	ABCE1
		6	ABHD10
		7	ACAD11
		8	ACADM
		9	ACSL5
		10	ACVR1
		11	ACVR2A
		12	ADAM10
		13	ADNP
		14	AEN
		15	AFF3
		16	AGA
		17	AGFG1
		18	AGK
		19	AGL
		20	AGPAT4
		21	AGPS
		22	AHI1
		23	AK3
		24	AKAP7
		25	ALG10B
		26	ALG6
		27	AMMECR1L
		28	AMN1
		29	ANAPC10
		30	ANAPC13
		31	ANGEL2
		32	ANKMY2
		33	ANKRA2
		34	ANKRD10
		35	ANKRD17
		36	ANKRD32
		37	ANKRD34B
		38	ANKRD46
		39	ANKRD49
		40	ANKRD57
		41	ANUBL1
		42	ANXA7
		43	API5
		44	APIP
		45	APPBP2
		46	ARAP2
		47	ARHGEF3
		48	ARID2
		49	ARID5B
		50	ARL1
		51	ARL8B
		52	ARMC10
		53	ARMCX1
		54	ARMCX3
		55	ARPC5
		56	ARV1
		57	ASTE1
		58	ATAD2
		59	ATF4
		60	ATG12
		61	ATG5
		62	ATL2
		63	ATM
		64	ATP1B1
		65	ATP2C1
		66	ATP5S
		67	ATP6AP2
		68	ATP6V1C1
		69	ATP7A
		70	ATPBD4
		71	AZI2
		72	B3GALT2
		73	B4GALT4
		74	BAG2
		75	BANK1
		76	BBS2
		77	BCAT1
		78	BET1
		79	BEX4
		80	BHLHB9
		81	BIVM
		82	BMPR2
		83	BNIP3
		84	BRCC3
		85	BRIX1
		86	BRWD3
		87	BTBD1
		88	BTBD10
		89	BTLA
		90	BZW2
		91	C10ORF137
		92	C10ORF32
		93	C10ORF88
		94	C11ORF58
		95	C12ORF23
		96	C12ORF26
		97	C12ORF31
		98	C12ORF32
		99	C12ORF43
		100	C12ORF47
		101	C12ORF60
		102	C13ORF23
		103	C13ORF25
		104	C13ORF37
		105	C14ORF104
		106	C14ORF142
		107	C14ORF147
		108	C14ORF167
		109	C16ORF63
		110	C17ORF42
		111	C17ORF58
		112	C17ORF91
		113	C18ORF18
		114	C18ORF21
		115	C18ORF54
		116	C18ORF55
		117	C19ORF2
		118	C1GALT1C1
		119	C1ORF103
		120	C1ORF124
		121	C1ORF131
		122	C1ORF149
		123	C1ORF19
		124	C1ORF31
		125	C20ORF30
		126	C20ORF7
		127	C21ORF51
		128	C21ORF66
		129	C2ORF64
		130	C3ORF31
		131	C3ORF58
		132	C3ORF59
		133	C4ORF18
		134	C4ORF27
		135	C4ORF33
		136	C4ORF41
		137	C4ORF46
		138	C5ORF24
		139	C5ORF51
		140	C5ORF53
		141	C6ORF111
		142	C6ORF120
		143	C6ORF190
		144	C6ORF192
		145	C6ORF204
		146	C7ORF36
		147	C8ORF38
		148	C9ORF102
		149	C9ORF123
		150	C9ORF21
		151	C9ORF46
		152	C9ORF5
		153	C9ORF82
		154	C9ORF85
		155	CAND1
		156	CAPN7
		157	CAPRIN1
		158	CBR4
		159	CCDC109B
		160	CCDC111
		161	CCDC112
		162	CCDC126
		163	CCDC132
		164	CCDC16
		165	CCDC25
		166	CCDC34
		167	CCDC41
		168	CCDC58
		169	CCDC59
		170	CCDC66
		171	CCDC76
		172	CCDC88A
		173	CCNC
		174	CCR2
		175	CCT4
		176	CCT6A
		177	CD226
		178	CD2AP
		179	CD44
		180	CD69
		181	CDC14A
		182	CDC23
		183	CDC42SE2
		184	CDC7
		185	CDR2
		186	CENPJ
		187	CENPK
		188	CENPQ
		189	CEP135
		190	CEP152
		191	CEP290
		192	CHAC2
		193	CHCHD1
		194	CHD7
		195	CHM
		196	CHMP2B
		197	CIAPIN1
		198	CLASP2
		199	CLDN20
		200	CLEC2D
		201	CLEC7A
		202	CLECL1
		203	CLINT1
		204	CLIP4
		205	CLK4
		206	CLN5
		207	CLPX
		208	CMAS
		209	CNIH
		210	CNOT7
		211	COBLL1
		212	COG3
		213	COG5
		214	COMMD10
		215	COMMD2
		216	COPS8
		217	COQ2
		218	CP110
		219	CPNE3
		220	CPNE8
		221	CREBZF
		222	CRLS1
		223	CRNKL1
		224	CRSP9
		225	CRY1
		226	CSGALNACT1
		227	CSNK1G3
		228	CSPP1
		229	CSRP2BP
		230	CSTF2T
		231	CSTF3
		232	CTGLF3
		233	CUL4B
		234	CUL5
		235	CUTC
		236	CWF19L2
		237	CXCR7
		238	CXORF23
		239	CXORF26
		240	CXORF57
		241	CYCS
		242	CYP20A1
		243	CYP2R1
		244	CYP2U1
		245	CYTIP
		246	DBR1
		247	DC36
		248	DCAF10
		249	DCLRE1A
		250	DCUN1D5
		251	DDEF2
		252	DDX1
		253	DDX20
		254	DDX21
		255	DDX46
		256	DDX5
		257	DEFB116
		258	DEGS1
		259	DHX15
		260	DHX36
		261	DICER1
		262	DIS3
		263	DKC1
		264	DLAT
		265	DLD
		266	DMTF1
		267	DNAJB11
		268	DNAJC19
		269	DNAJC24
		270	DNAJC25
		271	DNM1L
		272	DOCK10
		273	DPY19L1
		274	DPY19L4
		275	DR1
		276	DTWD1
		277	DUS4L
		278	DUSP12
		279	DUT
		280	DYRK4
		281	E2F5
		282	EBAG9
		283	EBI2
		284	EFHC2
		285	EHBP1
		286	EI24
		287	EID2
		288	EID3
		289	ELF1
		290	ELOVL4
		291	ELOVL6
		292	ELP2
		293	EML4
		294	ENOPH1
		295	ENPP4
		296	ENPP5
		297	EP400
		298	EPS15
		299	ERBB2IP
		300	ERCC8
		301	ERLIN2
		302	ERMN
		303	ESCO1
		304	ETAA1
		305	ETNK1
		306	EXD2
		307	EXOC1
		308	EXOSC3
		309	EXOSC8
		310	EXOSC9
		311	FAM108C1
		312	FAM111A
		313	FAM117B
		314	FAM122A
		315	FAM122B
		316	FAM134B
		317	FAM135A
		318	FAM172A
		319	FAM175B
		320	FAM179B
		321	FAM188A
		322	FAM18B2
		323	FAM190B
		324	FAM19A2
		325	FAM36A
		326	FAM3C
		327	FAM44B
		328	FAM69A
		329	FAM76B
		330	FAM82B
		331	FAM84B
		332	FAM96A
		333	FANCF
		334	FASTKD1
		335	FBXO21
		336	FBXO28
		337	FBXO3
		338	FBXO34
		339	FBXO5
		340	FLJ10803
		341	FLJ20628
		342	FLJ21986
		343	FLJ31306
		344	FLJ33630
		345	FLJ38482
		346	FNDC3A
		347	FPGT
		348	FTSJD1
		349	FUBP3
		350	FUT8
		351	FZD6
		352	G3BP2
		353	GAB1
		354	GABPA
		355	GALC
		356	GALNT12
		357	GAR1
		358	GCH1
		359	GFM1
		360	GFPT1
		361	GGCT
		362	GGNBP2
		363	GGPS1
		364	GIN1
		365	GLCE
		366	GLOD4
		367	GLS
		368	GLTP
		369	GMNN
		370	GNG2
		371	GNPAT
		372	GNPDA2
		373	GOLGA4
		374	GOLGA5
		375	GOLGA6B
		376	GOLPH3
		377	GOPC
		378	GOT1
		379	GPAM
		380	GPR137B
		381	GPR160
		382	GPR89A
		383	GPRASP2
		384	GPX7
		385	GRAMD1C
		386	GSPT2
		387	GTF2E1
		388	GTF3A
		389	GTPBP4
		390	GTPBP8
		391	H2AFZ
		392	HADH
		393	HDAC2
		394	HDDC2
		395	HDGFRP3
		396	HECTD1
		397	HECW2
		398	HELQ
		399	HERC4
		400	HIBADH
		401	HLTF
		402	HMGN1
		403	HMGN4
		404	HNRNPA0
		405	HNRNPA2B1
		406	HNRNPF
		407	HNRPA2B1
		408	HNRPDL
		409	HOOK3
		410	HPRT1
		411	HRSP12
		412	HS.105636
		413	HS.105791
		414	HS.120193
		415	HS.121655
		416	HS.123119
		417	HS.124250
		418	HS.126245
		419	HS.12876
		420	HS.133324
		421	HS.133338
		422	HS.142570
		423	HS.156256
		424	HS.157621
		425	HS.168162
		426	HS.21177
		427	HS.213061
		428	HS.231861
		429	HS.259679
		430	HS.336370
		431	HS.348844
		432	HS.362932
		433	HS.400256
		434	HS.40289
		435	HS.406790
		436	HS.438858
		437	HS.443490
		438	HS.46839
		439	HS.473191
		440	HS.528873
		441	HS.551847
		442	HS.555260
		443	HS.561603
		444	HS.570838
		445	HS.573541
		446	HS.575095
		447	HS.576825
		448	HS.7572
		449	HS.88156
		450	HSD17B12
		451	HSDL1
		452	HSF2
		453	HSP90AA1
		454	HSP90B1
		455	HSPA9
		456	HSPH1
		457	HSZFP36
		458	IARS2
		459	ID2
		460	IFIT5
		461	IFNG
		462	IFT20
		463	IFT57
		464	IFT74
		465	IKZF5
		466	IL18R1
		467	IMPAD1
		468	ING1
		469	ING3
		470	INPP4B
		471	INSIG2
		472	INTS2
		473	IPO11
		474	IPW
		475	IQCB1
		476	IQCG
		477	ISOC1
		478	ITCH
		479	ITGA4
		480	ITGAV
		481	ITGB1
		482	ITGB3BP
		483	ITPR1
		484	JAK2
		485	JMY
		486	KBTBD3
		487	KBTBD8
		488	KCTD18
		489	KDELC2
		490	KHDRBS1
		491	KIAA0261
		492	KIAA0391
		493	KIAA0528
		494	KIAA0831
		495	KIAA0907
		496	KIAA1333
		497	KIAA1370
		498	KIAA1430
		499	KIAA1468
		500	KIAA1598
		501	KIAA1737
		502	KIAA1826
		503	KIF21A
		504	KIF5B
		505	KIFAP3
		506	KLF3
		507	KLHDC2
		508	KLHDC5
		509	KLHL12
		510	KLHL20
		511	KLHL9
		512	KLRA1
		513	KLRC1
		514	KRAS
		515	KRCC1
		516	KRIT1
		517	KTN1
		518	LACTB2
		519	LARP1B
		520	LCMT2
		521	LDHA
		522	LEPROTL1
		523	LGTN
		524	LIMA1
		525	LOC100128689
		526	LOC100128781
		527	LOC100128899
		528	LOC100128974
		529	LOC100128975
		530	LOC100129022
		531	LOC100129086
		532	LOC100129550
		533	LOC100129759
		534	LOC100130263
		535	LOC100130550
		536	LOC100130553
		537	LOC100132797
		538	LOC100132918
		539	LOC100133185
		540	LOC124512
		541	LOC134997
		542	LOC158345
		543	LOC201725
		544	LOC202134
		545	LOC221710
		546	LOC283588
		547	LOC285359
		548	LOC286444
		549	LOC339290
		550	LOC339843
		551	LOC344405
		552	LOC389168
		553	LOC389223
		554	LOC389834
		555	LOC390354
		556	LOC399988
		557	LOC400657
		558	LOC440145
		559	LOC440280
		560	LOC440918
		561	LOC441484
		562	LOC54103
		563	LOC641844
		564	LOC642197
		565	LOC643167
		566	LOC643342
		567	LOC644039
		568	LOC644846
		569	LOC644877
		570	LOC644891
		571	LOC644907
		572	LOC645317
		573	LOC645726
		574	LOC647009
		575	LOC647054
		576	LOC647081
		577	LOC647150
		578	LOC648210
		579	LOC648695
		580	LOC648868
		581	LOC649150
		582	LOC652071
		583	LOC652094
		584	LOC653188
		585	LOC653308
		586	LOC727758
		587	LOC728047
		588	LOC728368
		589	LOC728408
		590	LOC728467
		591	LOC728492
		592	LOC728517
		593	LOC728945
		594	LOC729046
		595	LOC729362
		596	LOC729423
		597	LOC729570
		598	LOC729806
		599	LOC730996
		600	LOC91431
		601	LONRF1
		602	LPIN1
		603	LRIG1
		604	LRRCC1
		605	LRRN3
		606	LSM8
		607	LSMD1
		608	LYRM7
		609	LYSMD2
		610	LZTFL1
		611	MAGEE1
		612	MAGOH
		613	MAGOHB
		614	MAN1A2
		615	MAP2K1
		616	MAP3K10
		617	MAP7
		618	MAPK6
		619	MAPKAPK5
		620	MARCH1
		621	MATR3
		622	MBLAC2
		623	MCEE
		624	MCM3APAS
		625	MDC1
		626	MDH1
		627	ME1
		628	MED14
		629	MED20
		630	MED23
		631	MED28
		632	MED6
		633	MED7
		634	MESDC1
		635	METTL4
		636	METTL5
		637	METTL6
		638	MFN1
		639	MFSD6
		640	MGAT2
		641	MGC12965
		642	MGEA5
		643	MIR155HG
		644	MIR630
		645	MITD1
		646	MKI67IP
		647	MKKS
		648	MKL2
		649	MLLT10
		650	MNAT1
		651	MOAP1
		652	MORC3
		653	MPP6
		654	MRFAP1L1
		655	MRPL1
		656	MRPL30
		657	MRPL35
		658	MRPL39
		659	MRPL42
		660	MRPL48
		661	MRPL50
		662	MRPS23
		663	MRPS30
		664	MRPS31
		665	MRPS35
		666	MRPS6
		667	MRRF
		668	MRS2
		669	MS4A7
		670	MSH6
		671	MST4
		672	MTERFD1
		673	MTFR1
		674	MTHFD2
		675	MTM1
		676	MTMR10
		677	MTMR9
		678	MTO1
		679	MTRF1
		680	MTSS1
		681	MTX2
		682	MTX3
		683	MUTED
		684	MYB
		685	MYC
		686	N4BP2L1
		687	N4BP2L2
		688	NAP1L3
		689	NAPB
		690	NAPEPLD
		691	NARG1L
		692	NARG2
		693	NBN
		694	NCBP2
		695	NCK1
		696	NCRNA00095
		697	NDFIP1
		698	NEB
		699	NEDD1
		700	NEK1
		701	NET1
		702	NETO2
		703	NFE2L3
		704	NFKBIZ
		705	NFXL1
		706	NGLY1
		707	NHLRC3
		708	NIP7
		709	NKAP
		710	NKIRAS1
		711	NKRF
		712	NKTR
		713	NMT2
		714	NOC3L
		715	NOL11
		716	NOP58
		717	NPC1
		718	NR1D2
		719	NR2C1
		720	NR3C2
		721	NRIP1
		722	NSMAF
		723	NSMCE4A
		724	NSUN2
		725	NSUN6
		726	NUDT7
		727	NUP107
		728	NUP160
		729	NUP205
		730	NUP35
		731	NUP88
		732	OGT
		733	OPA1
		734	ORC2L
		735	ORC3L
		736	ORC5L
		737	ORMDL1
		738	OSBPL3
		739	OSTM1
		740	OTUD6B
		741	P2RY5
		742	PAK1IP1
		743	PALLD
		744	PANK1
		745	PANX1
		746	PAQR3
		747	PARP11
		748	PCBD2
		749	PCM1
		750	PCMTD2
		751	PDE3B
		752	PDE4D
		753	PDE7A
		754	PDE8A
		755	PDGFC
		756	PDHX
		757	PDIK1L
		758	PDK4
		759	PDS5A
		760	PDS5B
		761	PECI
		762	PFDN4
		763	PFN2
		764	PFTK1
		765	PGK1
		766	PGM2
		767	PGRMC2
		768	PHAX
		769	PHF14
		770	PHLDB2
		771	PIBF1
		772	PIGA
		773	PIGK
		774	PIK3C2A
		775	PIK3R4
		776	PIN4
		777	PION
		778	PKD2
		779	PKIA
		780	PLA2G4A
		781	PLCL1
		782	PLEKHA1
		783	PLS1
		784	PMPCB
		785	PNMA1
		786	PNN
		787	PNO1
		788	POLG2
		789	POLR2K
		790	POLR3B
		791	POLR3GL
		792	PON2
		793	POT1
		794	PPHLN1
		795	PPIL1
		796	PPM1D
		797	PPP1CC
		798	PPP6C
		799	PPWD1
		800	PRIM1
		801	PRIM2A
		802	PRKAB2
		803	PRKCA
		804	PRKCH
		805	PRMT3
		806	PRNP
		807	PRPF18
		808	PRPF38B
		809	PRPF39
		810	PRPS1
		811	PRPS2
		812	PRPSAP2
		813	PSCDBP
		814	PSMA2
		815	PSMC2
		816	PSMG1
		817	PTBP2
		818	PTGER2
		819	PTGER4
		820	PTPN11
		821	PTPN2
		822	PTPRO
		823	PTS
		824	PUS3
		825	PVRL3
		826	PWWP2A
		827	PXMP3
		828	RAB11FIP2
		829	RAB14
		830	RAB22A
		831	RAB40B
		832	RAB4A
		833	RABEP1
		834	RABGGTB
		835	RAD23B
		836	RAD51L1
		837	RALGAPA1
		838	RAP1GDS1
		839	RAP2A
		840	RARS
		841	RBBP6
		842	RBBP8
		843	RBBP9
		844	RBM12
		845	RBM15
		846	RBM17
		847	RBM22
		848	RBM27
		849	RBM45
		850	RCAN1
		851	RCAN3
		852	RCHY1
		853	RCN1
		854	RDX
		855	RECK
		856	REV1
		857	RFC4
		858	RFESD
		859	RGL1
		860	RGMB
		861	RHOU
		862	RIC3
		863	RIC8B
		864	RICTOR
		865	RIF1
		866	RIN2
		867	RNF103
		868	RNF145
		869	RNF160
		870	RNF170
		871	RPA4
		872	RPAP2
		873	RPE
		874	RPL23A
		875	RPL23AP53
		876	RPRD2
		877	RPS6KA3
		878	RQCD1
		879	RRAGB
		880	RRAS2
		881	RRM1
		882	RRN3
		883	RRP15
		884	RSF1
		885	RUNX2
		886	RWDD4A
		887	RYK
		888	SAR1B
		889	SAV1
		890	SCARNA16
		891	SCARNA18
		892	SCO1
		893	SCOC
		894	SCYL3
		895	SDCCAG10
		896	SEC23IP
		897	SECISBP2L
		898	SEPHS1
		899	SEPSECS
		900	SERPINI1
		901	SESN1
		902	SET
		903	SETDB2
		904	SFRS1
		905	SFRS10
		906	SFRS12
		907	SFRS18
		908	SFRS2
		909	SFXN1
		910	SGK3
		911	SHPRH
		912	SHQ1
		913	SIP1
		914	SIRT1
		915	SIRT5
		916	SKAP1
		917	SKIV2L2
		918	SKP1A
		919	SLAIN1
		920	SLAIN2
		921	SLC11A2
		922	SLC16A10
		923	SLC25A12
		924	SLC25A13
		925	SLC25A24
		926	SLC35B3
		927	SLC35B4
		928	SLC35E3
		929	SLC35F5
		930	SLC38A6
		931	SLC38A9
		932	SLC39A10
		933	SLC39A6
		934	SLTM
		935	SMAD4
		936	SMARCAD1
		937	SMARCE1
		938	SMC2
		939	SMC4
		940	SMC6
		941	SMYD4
		942	SNAP23
		943	SNIP1
		944	SNORA25
		945	SNORA61
		946	SNORA63
		947	SNORA8
		948	SNORD16
		949	SNORD21
		950	SNORD6
		951	SNRNP27
		952	SNRPA1
		953	SNX13
		954	SNX16
		955	SNX24
		956	SNX25
		957	SNX4
		958	SOAT1
		959	SOCS2
		960	SPCS3
		961	SPG20
		962	SPIN4
		963	SPIRE1
		964	SPPL2A
		965	SPRED1
		966	SPTLC1
		967	SQLE
		968	SRBD1
		969	SRP19
		970	SRP72
		971	SS18L1
		972	ST3GAL6
		973	STAG1
		974	STAG2
		975	STAM
		976	STAMBPL1
		977	STAP1
		978	STARD3NL
		979	STAT4
		980	STK38L
		981	STRAP
		982	STRBP
		983	STRN3
		984	STT3B
		985	STX2
		986	STX6
		987	STXBP5
		988	SUMO4
		989	SWAP70
		990	SYCP2
		991	SYNC1
		992	SYPL1
		993	TADA1L
		994	TAF1A
		995	TAF1B
		996	TAF5
		997	TAPT1
		998	TAS2R14
		999	TBC1D15
		1000	TBCE
		1001	TBL1XR1
		1002	TC2N
		1003	TCEA1
		1004	TCEAL8
		1005	TCERG1
		1006	TCF12
		1007	TCFL5
		1008	TCTEX1D2
		1009	TDRD3
		1010	TET2
		1011	TEX2
		1012	TFAM
		1013	TFB2M
		1014	TGDS
		1015	THAP1
		1016	THAP9
		1017	THNSL1
		1018	THOC1
		1019	THUMPD2
		1020	TIAL1
		1021	TIGD7
		1022	TIMM8A
		1023	TIMM9
		1024	TINP1
		1025	TIPARP
		1026	TLK1
		1027	TLR7
		1028	TM2D1
		1029	TM2D3
		1030	TMED10
		1031	TMED10P
		1032	TMEM1
		1033	TMEM106C
		1034	TMEM135
		1035	TMEM14A
		1036	TMEM165
		1037	TMEM168
		1038	TMEM170A
		1039	TMEM183A
		1040	TMEM194
		1041	TMEM194A
		1042	TMEM206
		1043	TMEM209
		1044	TMEM39A
		1045	TMEM66
		1046	TMEM77
		1047	TMF1
		1048	TMOD2
		1049	TMX3
		1050	TNFAIP3
		1051	TNFAIP8
		1052	TOMM20
		1053	TP53TG1
		1054	TPK1
		1055	TRIAP1
		1056	TRIM2
		1057	TRIM24
		1058	TRMT11
		1059	TROVE2
		1060	TRPC1
		1061	TSPAN13
		1062	TSPYL1
		1063	TTC14
		1064	TTC19
		1065	TTC27
		1066	TTC3
		1067	TTC30B
		1068	TTC33
		1069	TTC35
		1070	TTC37
		1071	TWISTNB
		1072	TXK
		1073	UBA2
		1074	UBA5
		1075	UBE1DC1
		1076	UBE2D2
		1077	UBE2E1
		1078	UBP1
		1079	UCHL5
		1080	UEVLD
		1081	UHRF2
		1082	UPF3A
		1083	UPF3B
		1084	UPRT
		1085	UQCRB
		1086	URB2
		1087	USMG5
		1088	USO1
		1089	USP1
		1090	USP14
		1091	USP25
		1092	USP37
		1093	USP47
		1094	USP48
		1095	USPL1
		1096	UTP14C
		1097	UTP15
		1098	VAMP4
		1099	VEZT
		1100	VPS35
		1101	VPS4B
		1102	VPS54
		1103	VRK1
		1104	VRK2
		1105	VTA1
		1106	WAC
		1107	WDR12
		1108	WDR33
		1109	WDR67
		1110	WDR75
		1111	WDSUB1
		1112	WRN
		1113	WTAP
		1114	XPR1
		1115	YPEL2
		1116	YTHDC1
		1117	YTHDC2
		1118	YWHAQ
		1119	ZBED4
		1120	ZC3H11B
		1121	ZC3H14
		1122	ZC3H7A
		1123	ZC3H8
		1124	ZCCHC11
		1125	ZCCHC14
		1126	ZCCHC9
		1127	ZCRB1
		1128	ZDHHC13
		1129	ZDHHC23
		1130	ZFAND1
		1131	ZFAND5
		1132	ZFC3H1
		1133	ZFP37
		1134	ZFYVE20
		1135	ZMYM4
		1136	ZNF10
		1137	ZNF12
		1138	ZNF17
		1139	ZNF175
		1140	ZNF181
		1141	ZNF184
		1142	ZNF189
		1143	ZNF204
		1144	ZNF225
		1145	ZNF235
		1146	ZNF25
		1147	ZNF256
		1148	ZNF260
		1149	ZNF271
		1150	ZNF273
		1151	ZNF280D
		1152	ZNF30
		1153	ZNF329
		1154	ZNF333
		1155	ZNF33A
		1156	ZNF354A
		1157	ZNF431
		1158	ZNF443
		1159	ZNF45
		1160	ZNF451
		1161	ZNF493
		1162	ZNF502
		1163	ZNF507
		1164	ZNF518B
		1165	ZNF529
		1166	ZNF532
		1167	ZNF548
		1168	ZNF550
		1169	ZNF551
		1170	ZNF558
		1171	ZNF559
		1172	ZNF561
		1173	ZNF566
		1174	ZNF583
		1175	ZNF594
		1176	ZNF611
		1177	ZNF614
		1178	ZNF626
		1179	ZNF627
		1180	ZNF649
		1181	ZNF654
		1182	ZNF680
		1183	ZNF684
		1184	ZNF700
		1185	ZNF701
		1186	ZNF706
		1187	ZNF761
		1188	ZNF770
		1189	ZNF781
		1190	ZNF782
		1191	ZNF789
		1192	ZNF805
		1193	ZNF818
		1194	ZNF83
		1195	ZNF831
		1196	ZNF836
		1197	ZNF84
		1198	ZNF844
		1199	ZNF92
		1200	ZNHIT6
		1201	ZNRF2
		1202	ZRANB2
		1203	ZSCAN16
		1204	ZWILCH
		1205	ZXDB

## Sheet: Table S2
		Table S2: List of genes in honeydew gene co-expression module.
			Genes
		1	BCL11B
		2	C16ORF30
		3	C2ORF89
		4	CCR7
		5	CD248
		6	CD27
		7	CD5
		8	DENND2D
		9	DKFZP761P0423
		10	EPHA1
		11	EPHX2
		12	FAIM3
		13	FAM102A
		14	FLT3LG
		15	HS.543905
		16	ID3
		17	KLHL3
		18	LDLRAP1
		19	LEF1
		20	LY9
		21	MAL
		22	NELL2
		23	NOSIP
		24	PIK3IP1
		25	PRAGMIN
		26	RAPGEF6
		27	SIRPG
		28	SLC7A6
		29	TCEA3
		30	TMEM204
		31	TNFRSF25
		32	TSPYL2
		33	UBASH3A

## Sheet: Table S3
		Table S3: List of genes in darkseagreen gene co-expression module.
			Genes
		1	ABCA13
		2	AZU1
		3	BPI
		4	CAMP
		5	CEACAM6
		6	CEACAM8
		7	COL17A1
		8	CTSG
		9	DEFA1
		10	DEFA1B
		11	DEFA3
		12	DEFA4
		13	ELANE
		14	LCN2
		15	LOC100134379
		16	LOC389827
		17	LOC651524
		18	LOC653061
		19	LOC653600
		20	LTF
		21	MMP8
		22	MPO
		23	OLFM4
		24	OLR1
		25	PTPN20
		26	RETN
		27	RNASE3
		28	SLC2A5

## Sheet: Table S4
		Table S4: List of genes in lightcoral gene co-expression module.
			Genes
		1	BCORL2
		2	CYORF15A
		3	CYORF15B
		4	EIF1AY
		5	JARID1D
		6	LOC100133662
		7	PRKY
		8	RPS4Y1
		9	RPS4Y2
		10	TMSB4Y
		11	USP9Y
		12	UTY
		13	ZFY

## Sheet: Table S5
		Table S5: List of genes in green gene co-expression module.
			Genes
		1	AACSL
		2	AADACL3
		3	ABCA8
		4	ABI2
		5	ACBD7
		6	ACE
		7	ACHE
		8	ACOXL
		9	ADAM22
		10	ADAM30
		11	ADAMTS2
		12	ADAMTS7
		13	ADAMTSL3
		14	ADCY5
		15	ADIG
		16	ADIPOQ
		17	AFP
		18	AGAP1
		19	AGR3
		20	AGT
		21	AHNAK2
		22	AKAP12
		23	AKAP5
		24	ALDH1L2
		25	ALK
		26	ALOXE3
		27	ALX4
		28	AMAC1L2
		29	AMDHD2
		30	AMOTL1
		31	ANKLE1
		32	ANKRD29
		33	ANKRD31
		34	ANKRD34C
		35	ANKRD45
		36	ANKRD5
		37	ANKRD58
		38	AOC3
		39	AP1S3
		40	APEG1
		41	APLF
		42	APM-1
		43	AQP7P1
		44	ARF1
		45	ARHGAP8
		46	ARMC3
		47	ARPP-21
		48	ARR3
		49	ART1
		50	ASB17
		51	ASCL5
		52	ASPA
		53	ASPG
		54	ASPHD1
		55	ATAD2B
		56	ATAD3C
		57	ATAD5
		58	ATL1
		59	ATP13A2
		60	ATP2A3
		61	B3GN-T6
		62	B3GNT3
		63	BAG4
		64	BAI1
		65	BAI3
		66	BAIAP2
		67	BBS5
		68	BCAR4
		69	BCL8
		70	BMP5
		71	BMPR1B
		72	BPIL3
		73	BPY2B
		74	BSX
		75	BTBD17
		76	BUD13
		77	C10ORF10
		78	C10ORF21
		79	C10ORF28
		80	C10ORF31
		81	C10ORF51
		82	C10ORF67
		83	C10ORF96
		84	C11ORF16
		85	C11ORF34
		86	C11ORF36
		87	C12ORF34
		88	C12ORF40
		89	C12ORF69
		90	C14ORF162
		91	C14ORF166B
		92	C14ORF180
		93	C14ORF38
		94	C14ORF56
		95	C14ORF65
		96	C14ORF68
		97	C14ORF70
		98	C15ORF2
		99	C15ORF20
		100	C15ORF26
		101	C15ORF34
		102	C15ORF42
		103	C16ORF38
		104	C16ORF46
		105	C16ORF54
		106	C16ORF87
		107	C17ORF51
		108	C17ORF72
		109	C17ORF78
		110	C18ORF16
		111	C18ORF34
		112	C18ORF58
		113	C19ORF15
		114	C19ORF51
		115	C1ORF127
		116	C1ORF132
		117	C1ORF137
		118	C1ORF168
		119	C1ORF170
		120	C1ORF192
		121	C1ORF201
		122	C1ORF204
		123	C1ORF213
		124	C1ORF215
		125	C1ORF222
		126	C1ORF62
		127	C1ORF71
		128	C1ORF87
		129	C1ORF88
		130	C1ORF95
		131	C1QA
		132	C1R
		133	C20ORF118
		134	C20ORF123
		135	C20ORF185
		136	C20ORF38
		137	C21ORF114
		138	C21ORF121
		139	C21ORF34
		140	C21ORF37
		141	C21ORF42
		142	C21ORF74
		143	C22ORF24
		144	C22ORF26
		145	C22ORF33
		146	C2CD4B
		147	C2ORF3
		148	C2ORF48
		149	C2ORF52
		150	C2ORF80
		151	C3ORF24
		152	C3ORF26
		153	C3ORF27
		154	C3ORF45
		155	C3ORF56
		156	C3ORF72
		157	C3ORF74
		158	C4A
		159	C4ORF19
		160	C4ORF35
		161	C5ORF38
		162	C6
		163	C6ORF12
		164	C6ORF122
		165	C6ORF145
		166	C6ORF184
		167	C6ORF185
		168	C6ORF191
		169	C6ORF54
		170	C6ORF79
		171	C6ORF94
		172	C7ORF49
		173	C8ORF79
		174	C8ORFK36
		175	C9ORF125
		176	C9ORF144
		177	C9ORF31
		178	C9ORF53
		179	C9ORF57
		180	CA3
		181	CADM2
		182	CALCB
		183	CALHM1
		184	CALHM2
		185	CASKIN1
		186	CASP12
		187	CASQ1
		188	CASQ2
		189	CASRL1
		190	CATSPER4
		191	CBLN2
		192	CBLN3
		193	CBWD6
		194	CBY3
		195	CCDC108
		196	CCDC135
		197	CCDC144C
		198	CCDC35
		199	CCDC40
		200	CCDC42
		201	CCDC54
		202	CCDC8
		203	CCL1
		204	CCL18
		205	CCL3
		206	CCNI2
		207	CCT6B
		208	CD5L
		209	CDC25B
		210	CDC42BPA
		211	CDH10
		212	CDH20
		213	CDH24
		214	CDH8
		215	CDX1
		216	CEACAM18
		217	CECR2
		218	CENPE
		219	CER1
		220	CERCAM
		221	CES7
		222	CFC1B
		223	CGNL1
		224	CHCHD8
		225	CHIC1
		226	CHID1
		227	CHRDL2
		228	CHRNA1
		229	CHRNA7
		230	CHRNE
		231	CHST2
		232	CHST8
		233	CIDEA
		234	CILP2
		235	CLCN3
		236	CLCN5
		237	CLDN10
		238	CLDN2
		239	CLEC4M
		240	CLU
		241	CLVS2
		242	CMIP
		243	CMYA3
		244	CNIH3
		245	CNTN5
		246	CNTN6
		247	COL2A1
		248	COL4A2
		249	COL9A3
		250	COMP
		251	CORO2A
		252	COX6B2
		253	CPA6
		254	CPLX2
		255	CPLX4
		256	CPN2
		257	CPS1
		258	CPSF4L
		259	CRB1
		260	CREB3L1
		261	CROCCL1
		262	CRP
		263	CRYAA
		264	CRYBA2
		265	CRYGB
		266	CRYGD
		267	CSAG3B
		268	CSN1S2A
		269	CST11
		270	CST4
		271	CT47A7
		272	CTAGE1
		273	CTGF
		274	CTHRC1
		275	CTSL3
		276	CXCL11
		277	CXORF27
		278	CXORF36
		279	CYP11B1
		280	CYP27B1
		281	CYP27C1
		282	CYP2A13
		283	CYP2A7
		284	CYP4F8
		285	CYP4Z2P
		286	CYTH3
		287	DAAM2
		288	DAO
		289	DBF4
		290	DCAMKL3
		291	DCD
		292	DCDC2
		293	DCHS2
		294	DCST1
		295	DDI1
		296	DDX12
		297	DEFA6
		298	DEFB125
		299	DEFB129
		300	DENND2A
		301	DGCR5
		302	DGCR9
		303	DHRS2
		304	DIO2
		305	DKFZP451A211
		306	DKFZP564C196
		307	DKFZP686C2281
		308	DKFZP686E2433
		309	DKFZP686J0529
		310	DKFZP686O1327
		311	DKFZP779B1634
		312	DLEU2
		313	DLGAP1
		314	DLX2
		315	DLX3
		316	DNAH7
		317	DNAH8
		318	DNAH9
		319	DNAHL1
		320	DNAJB3
		321	DNAJC5G
		322	DNALI1
		323	DNASE1L1
		324	DNASE2B
		325	DNPEP
		326	DOCK4
		327	DOK1
		328	DOT1L
		329	DSC3
		330	DSCAML1
		331	DSCC1
		332	DSCR10
		333	DSCR4
		334	DSEL
		335	DSPP
		336	DTX4
		337	DUSP2
		338	DUSP26
		339	DYRK2
		340	ECAT8
		341	ECM2
		342	EDIL3
		343	EFR3B
		344	EGOT
		345	ELA3A
		346	ELFN2
		347	ELMOD3
		348	ELN
		349	ELP2P
		350	EMILIN3
		351	EPB41L1
		352	EPB41L4B
		353	EPGN
		354	EPN3
		355	EPS8L2
		356	EREG
		357	ERVK6
		358	ESPNP
		359	EXD1
		360	F7
		361	F9
		362	FABP12
		363	FABP5L7
		364	FAM106A
		365	FAM110C
		366	FAM123A
		367	FAM159B
		368	FAM187B
		369	FAM18A
		370	FAM24A
		371	FAM41C
		372	FAM43B
		373	FAM45B
		374	FAM47C
		375	FAM70A
		376	FAM74A4
		377	FAM75A3
		378	FAM75A5
		379	FAM75A7
		380	FAM7A2
		381	FAM83C
		382	FAM90A16
		383	FAM9C
		384	FBXL10
		385	FBXL19
		386	FBXL21
		387	FBXO42
		388	FBXW10
		389	FCAMR
		390	FCRL1
		391	FER1L5
		392	FETUB
		393	FGF20
		394	FGFBP1
		395	FIGLA
		396	FIZ1
		397	FKBP4
		398	FLJ16165
		399	FLJ16323
		400	FLJ20397
		401	FLJ20581
		402	FLJ20972
		403	FLJ21767
		404	FLJ22675
		405	FLJ23172
		406	FLJ25037
		407	FLJ25076
		408	FLJ25169
		409	FLJ25439
		410	FLJ25758
		411	FLJ26056
		412	FLJ26850
		413	FLJ27365
		414	FLJ30719
		415	FLJ31401
		416	FLJ31813
		417	FLJ31945
		418	FLJ32154
		419	FLJ32252
		420	FLJ32955
		421	FLJ33996
		422	FLJ34870
		423	FLJ35429
		424	FLJ35848
		425	FLJ36116
		426	FLJ36157
		427	FLJ37543
		428	FLJ38377
		429	FLJ38576
		430	FLJ38723
		431	FLJ40113
		432	FLJ40194
		433	FLJ40712
		434	FLJ41047
		435	FLJ41327
		436	FLJ41352
		437	FLJ41562
		438	FLJ41733
		439	FLJ42258
		440	FLJ42393
		441	FLJ42875
		442	FLJ43276
		443	FLJ43806
		444	FLJ43826
		445	FLJ43860
		446	FLJ44005
		447	FLJ44006
		448	FLJ44216
		449	FLJ44385
		450	FLJ44450
		451	FLJ44861
		452	FLJ45079
		453	FLJ45202
		454	FLJ45248
		455	FLJ45300
		456	FLJ46109
		457	FLJ46154
		458	FLJ46210
		459	FLJ46380
		460	FLJ90680
		461	FLRT2
		462	FMNL1
		463	FNDC5
		464	FOXC1
		465	FOXD4L2
		466	FOXL1
		467	FOXN1
		468	FOXP2
		469	FOXR1
		470	FREQ
		471	FRMD7
		472	FTHL7
		473	FUSSEL18
		474	FUT2
		475	FZD10
		476	GABRA3
		477	GABRQ
		478	GAGE1
		479	GAGE10
		480	GAGE12H
		481	GAGE6
		482	GAK
		483	GAPDHS
		484	GAS2L2
		485	GDA
		486	GDF10
		487	GDF11
		488	GDF7
		489	GDPD2
		490	GEMIN7
		491	GFER
		492	GHRHR
		493	GJB3
		494	GJB4
		495	GLI3
		496	GLP2R
		497	GLRA2
		498	GLYAT
		499	GM127
		500	GOLT1A
		501	GOT1L1
		502	GPC1
		503	GPC2
		504	GPD1
		505	GPR101
		506	GPR112
		507	GPR135
		508	GPR144
		509	GPR148
		510	GPR156
		511	GPR176
		512	GPR20
		513	GPR21
		514	GPR31
		515	GPR61
		516	GPSM1
		517	GRHL1
		518	GRIN2C
		519	GRIP1
		520	GRIP2
		521	GRM5
		522	GRRP1
		523	GRTP1
		524	GSTTP1
		525	GTF2A1
		526	GTF2H2D
		527	GTF2I
		528	GUCA2B
		529	GXYLT2
		530	H2BFM
		531	HACE1
		532	HAO1
		533	HAO2
		534	HBA2
		535	HCG3
		536	HCN1
		537	HCRTR1
		538	HDAC9
		539	HFM1
		540	HHATL
		541	HHIPL1
		542	HIPK1
		543	HIST1H2AB
		544	HIST1H3J
		545	HIST1H4I
		546	HLA-DPB2
		547	HLF
		548	HMGA2
		549	HMGB3L1
		550	HNF1A
		551	HNRNPA3
		552	HNRNPA3P1
		553	HORMAD1
		554	HOXA2
		555	HOXB1
		556	HOXB5
		557	HOXD8
		558	HOXD9
		559	HPCA
		560	HPR
		561	HPX
		562	HRG
		563	HS.102428
		564	HS.103320
		565	HS.108226
		566	HS.111539
		567	HS.112893
		568	HS.114070
		569	HS.114286
		570	HS.116333
		571	HS.117259
		572	HS.117299
		573	HS.117869
		574	HS.119922
		575	HS.120364
		576	HS.120863
		577	HS.120893
		578	HS.120938
		579	HS.121144
		580	HS.121167
		581	HS.121224
		582	HS.121322
		583	HS.121368
		584	HS.121635
		585	HS.122288
		586	HS.122428
		587	HS.123278
		588	HS.123317
		589	HS.123396
		590	HS.123547
		591	HS.124391
		592	HS.125444
		593	HS.125695
		594	HS.126415
		595	HS.126512
		596	HS.126573
		597	HS.126664
		598	HS.127078
		599	HS.127100
		600	HS.127127
		601	HS.127148
		602	HS.127242
		603	HS.127398
		604	HS.127509
		605	HS.127715
		606	HS.127857
		607	HS.127874
		608	HS.127934
		609	HS.128032
		610	HS.128035
		611	HS.128068
		612	HS.128234
		613	HS.128557
		614	HS.128569
		615	HS.128689
		616	HS.128709
		617	HS.128848
		618	HS.128892
		619	HS.129094
		620	HS.129546
		621	HS.129547
		622	HS.130077
		623	HS.130155
		624	HS.130455
		625	HS.130562
		626	HS.130664
		627	HS.131074
		628	HS.131128
		629	HS.131188
		630	HS.131670
		631	HS.131714
		632	HS.132283
		633	HS.132376
		634	HS.132394
		635	HS.132453
		636	HS.132457
		637	HS.132568
		638	HS.132585
		639	HS.133153
		640	HS.134521
		641	HS.134696
		642	HS.134848
		643	HS.135067
		644	HS.135131
		645	HS.135587
		646	HS.136432
		647	HS.137078
		648	HS.137293
		649	HS.137466
		650	HS.139204
		651	HS.13997
		652	HS.140841
		653	HS.141748
		654	HS.141883
		655	HS.143909
		656	HS.143937
		657	HS.144030
		658	HS.144714
		659	HS.144884
		660	HS.145039
		661	HS.145394
		662	HS.145962
		663	HS.145985
		664	HS.146013
		665	HS.146184
		666	HS.146561
		667	HS.146595
		668	HS.146741
		669	HS.14706
		670	HS.147198
		671	HS.147255
		672	HS.147310
		673	HS.147420
		674	HS.148448
		675	HS.148844
		676	HS.149232
		677	HS.149495
		678	HS.150800
		679	HS.151207
		680	HS.151334
		681	HS.153034
		682	HS.153661
		683	HS.154513
		684	HS.155607
		685	HS.155980
		686	HS.156178
		687	HS.156414
		688	HS.158888
		689	HS.159049
		690	HS.159057
		691	HS.160568
		692	HS.160602
		693	HS.161174
		694	HS.161330
		695	HS.161803
		696	HS.163813
		697	HS.164254
		698	HS.164401
		699	HS.164406
		700	HS.169815
		701	HS.170508
		702	HS.170946
		703	HS.171274
		704	HS.174794
		705	HS.176475
		706	HS.17661
		707	HS.177532
		708	HS.178244
		709	HS.179115
		710	HS.180848
		711	HS.181245
		712	HS.187816
		713	HS.189987
		714	HS.191602
		715	HS.192506
		716	HS.193557
		717	HS.195033
		718	HS.195035
		719	HS.195372
		720	HS.195389
		721	HS.195391
		722	HS.195634
		723	HS.197017
		724	HS.197670
		725	HS.199657
		726	HS.200085
		727	HS.200095
		728	HS.200267
		729	HS.200669
		730	HS.200698
		731	HS.202053
		732	HS.202140
		733	HS.202313
		734	HS.204481
		735	HS.204736
		736	HS.207074
		737	HS.208405
		738	HS.209244
		739	HS.209882
		740	HS.210969
		741	HS.211821
		742	HS.212582
		743	HS.213122
		744	HS.213144
		745	HS.221951
		746	HS.224449
		747	HS.225083
		748	HS.22566
		749	HS.232150
		750	HS.232535
		751	HS.238996
		752	HS.244140
		753	HS.245812
		754	HS.246726
		755	HS.250624
		756	HS.25131
		757	HS.25151
		758	HS.252466
		759	HS.252668
		760	HS.253196
		761	HS.253267
		762	HS.254752
		763	HS.255242
		764	HS.255813
		765	HS.259386
		766	HS.260074
		767	HS.261314
		768	HS.262789
		769	HS.26306
		770	HS.269011
		771	HS.270303
		772	HS.276796
		773	HS.276854
		774	HS.277359
		775	HS.278145
		776	HS.278265
		777	HS.278817
		778	HS.280482
		779	HS.280924
		780	HS.282012
		781	HS.282153
		782	HS.282470
		783	HS.282556
		784	HS.282993
		785	HS.283188
		786	HS.28367
		787	HS.28456
		788	HS.285193
		789	HS.286666
		790	HS.287720
		791	HS.290694
		792	HS.291195
		793	HS.292009
		794	HS.292382
		795	HS.293427
		796	HS.299279
		797	HS.301755
		798	HS.303217
		799	HS.303889
		800	HS.306394
		801	HS.306410
		802	HS.306690
		803	HS.307606
		804	HS.308031
		805	HS.308073
		806	HS.308202
		807	HS.308351
		808	HS.309660
		809	HS.310085
		810	HS.31037
		811	HS.310740
		812	HS.311855
		813	HS.313056
		814	HS.314414
		815	HS.318976
		816	HS.320051
		817	HS.322859
		818	HS.325396
		819	HS.327451
		820	HS.327917
		821	HS.33032
		822	HS.332123
		823	HS.332980
		824	HS.333045
		825	HS.333703
		826	HS.333785
		827	HS.334998
		828	HS.335002
		829	HS.335933
		830	HS.336593
		831	HS.336643
		832	HS.342412
		833	HS.344169
		834	HS.344350
		835	HS.349049
		836	HS.353387
		837	HS.354827
		838	HS.35496
		839	HS.35953
		840	HS.36053
		841	HS.364166
		842	HS.365163
		843	HS.365998
		844	HS.36808
		845	HS.368405
		846	HS.370872
		847	HS.371300
		848	HS.371668
		849	HS.371789
		850	HS.37204
		851	HS.374278
		852	HS.374311
		853	HS.374420
		854	HS.374832
		855	HS.374903
		856	HS.377021
		857	HS.377660
		858	HS.379382
		859	HS.380659
		860	HS.382113
		861	HS.382309
		862	HS.382669
		863	HS.382845
		864	HS.385477
		865	HS.385619
		866	HS.385813
		867	HS.388997
		868	HS.389313
		869	HS.390374
		870	HS.390542
		871	HS.391327
		872	HS.396327
		873	HS.396491
		874	HS.398035
		875	HS.400131
		876	HS.403584
		877	HS.406011
		878	HS.407666
		879	HS.409403
		880	HS.417966
		881	HS.421200
		882	HS.429450
		883	HS.434235
		884	HS.434467
		885	HS.434944
		886	HS.435258
		887	HS.435523
		888	HS.436006
		889	HS.436323
		890	HS.436627
		891	HS.436654
		892	HS.436661
		893	HS.436679
		894	HS.436868
		895	HS.437160
		896	HS.437395
		897	HS.438273
		898	HS.438937
		899	HS.438979
		900	HS.439031
		901	HS.43938
		902	HS.439870
		903	HS.440343
		904	HS.441076
		905	HS.442427
		906	HS.443436
		907	HS.444092
		908	HS.444133
		909	HS.444152
		910	HS.444193
		911	HS.444249
		912	HS.444348
		913	HS.444550
		914	HS.444587
		915	HS.445121
		916	HS.445343
		917	HS.445843
		918	HS.44811
		919	HS.450769
		920	HS.450953
		921	HS.452398
		922	HS.454202
		923	HS.459805
		924	HS.460114
		925	HS.461694
		926	HS.462808
		927	HS.464836
		928	HS.466840
		929	HS.46693
		930	HS.46879
		931	HS.474713
		932	HS.475353
		933	HS.47702
		934	HS.483183
		935	HS.491292
		936	HS.491799
		937	HS.492496
		938	HS.493016
		939	HS.496730
		940	HS.501656
		941	HS.504036
		942	HS.505398
		943	HS.50571
		944	HS.505855
		945	HS.512285
		946	HS.512470
		947	HS.513842
		948	HS.514440
		949	HS.514453
		950	HS.515779
		951	HS.515946
		952	HS.516049
		953	HS.516517
		954	HS.516721
		955	HS.518008
		956	HS.518426
		957	HS.518527
		958	HS.519129
		959	HS.520926
		960	HS.521785
		961	HS.521794
		962	HS.522635
		963	HS.522790
		964	HS.523127
		965	HS.523235
		966	HS.523705
		967	HS.524108
		968	HS.524845
		969	HS.524847
		970	HS.524873
		971	HS.525436
		972	HS.525976
		973	HS.526528
		974	HS.526748
		975	HS.526831
		976	HS.527174
		977	HS.527758
		978	HS.527885
		979	HS.527954
		980	HS.528210
		981	HS.528284
		982	HS.528854
		983	HS.529499
		984	HS.529542
		985	HS.529590
		986	HS.529962
		987	HS.530149
		988	HS.531363
		989	HS.531407
		990	HS.531984
		991	HS.532001
		992	HS.533844
		993	HS.533945
		994	HS.534585
		995	HS.534704
		996	HS.534997
		997	HS.535454
		998	HS.535592
		999	HS.535718
		1000	HS.535906
		1001	HS.536336
		1002	HS.536734
		1003	HS.536770
		1004	HS.536992
		1005	HS.537217
		1006	HS.537363
		1007	HS.537451
		1008	HS.537591
		1009	HS.537638
		1010	HS.537727
		1011	HS.537730
		1012	HS.537742
		1013	HS.537754
		1014	HS.537757
		1015	HS.537782
		1016	HS.537796
		1017	HS.538064
		1018	HS.538083
		1019	HS.538101
		1020	HS.538111
		1021	HS.538116
		1022	HS.538121
		1023	HS.538176
		1024	HS.538195
		1025	HS.538226
		1026	HS.538300
		1027	HS.538312
		1028	HS.538365
		1029	HS.538387
		1030	HS.538491
		1031	HS.538525
		1032	HS.538602
		1033	HS.538607
		1034	HS.538683
		1035	HS.538746
		1036	HS.538780
		1037	HS.538798
		1038	HS.538804
		1039	HS.538806
		1040	HS.538859
		1041	HS.538871
		1042	HS.538933
		1043	HS.538951
		1044	HS.538979
		1045	HS.539005
		1046	HS.539083
		1047	HS.539119
		1048	HS.539153
		1049	HS.539160
		1050	HS.539174
		1051	HS.539244
		1052	HS.539292
		1053	HS.539384
		1054	HS.539385
		1055	HS.539400
		1056	HS.539420
		1057	HS.539427
		1058	HS.539444
		1059	HS.539446
		1060	HS.539450
		1061	HS.539455
		1062	HS.539482
		1063	HS.539516
		1064	HS.539563
		1065	HS.539591
		1066	HS.539664
		1067	HS.539673
		1068	HS.539677
		1069	HS.539683
		1070	HS.539693
		1071	HS.539714
		1072	HS.539736
		1073	HS.539742
		1074	HS.539760
		1075	HS.539784
		1076	HS.539841
		1077	HS.539928
		1078	HS.539941
		1079	HS.539977
		1080	HS.539985
		1081	HS.540000
		1082	HS.540022
		1083	HS.540037
		1084	HS.540111
		1085	HS.540162
		1086	HS.540264
		1087	HS.540472
		1088	HS.540522
		1089	HS.540569
		1090	HS.540598
		1091	HS.540642
		1092	HS.540657
		1093	HS.540658
		1094	HS.540709
		1095	HS.540819
		1096	HS.540824
		1097	HS.541025
		1098	HS.541057
		1099	HS.541226
		1100	HS.541235
		1101	HS.541237
		1102	HS.541315
		1103	HS.541330
		1104	HS.541352
		1105	HS.541440
		1106	HS.541506
		1107	HS.541541
		1108	HS.541581
		1109	HS.541587
		1110	HS.541600
		1111	HS.541639
		1112	HS.541653
		1113	HS.541726
		1114	HS.541731
		1115	HS.541757
		1116	HS.541781
		1117	HS.541801
		1118	HS.541834
		1119	HS.541845
		1120	HS.541852
		1121	HS.541871
		1122	HS.541892
		1123	HS.541921
		1124	HS.541987
		1125	HS.542001
		1126	HS.542027
		1127	HS.542149
		1128	HS.542155
		1129	HS.542197
		1130	HS.542265
		1131	HS.542356
		1132	HS.542369
		1133	HS.542384
		1134	HS.542409
		1135	HS.542484
		1136	HS.542544
		1137	HS.542579
		1138	HS.542600
		1139	HS.542632
		1140	HS.542666
		1141	HS.542667
		1142	HS.542669
		1143	HS.542687
		1144	HS.542732
		1145	HS.542846
		1146	HS.542897
		1147	HS.542905
		1148	HS.542920
		1149	HS.542934
		1150	HS.542954
		1151	HS.543063
		1152	HS.543093
		1153	HS.543097
		1154	HS.543113
		1155	HS.543130
		1156	HS.543144
		1157	HS.543148
		1158	HS.543151
		1159	HS.543163
		1160	HS.543172
		1161	HS.543175
		1162	HS.543261
		1163	HS.543270
		1164	HS.543412
		1165	HS.543414
		1166	HS.543617
		1167	HS.543654
		1168	HS.543736
		1169	HS.543803
		1170	HS.543828
		1171	HS.543842
		1172	HS.543844
		1173	HS.543863
		1174	HS.543875
		1175	HS.543896
		1176	HS.543907
		1177	HS.543956
		1178	HS.543981
		1179	HS.543987
		1180	HS.544140
		1181	HS.544149
		1182	HS.544199
		1183	HS.544218
		1184	HS.544228
		1185	HS.544233
		1186	HS.544238
		1187	HS.544242
		1188	HS.544258
		1189	HS.544261
		1190	HS.544263
		1191	HS.544321
		1192	HS.544326
		1193	HS.544375
		1194	HS.544379
		1195	HS.544400
		1196	HS.544434
		1197	HS.544451
		1198	HS.544491
		1199	HS.544500
		1200	HS.544632
		1201	HS.544686
		1202	HS.544692
		1203	HS.544703
		1204	HS.544713
		1205	HS.544721
		1206	HS.544736
		1207	HS.544737
		1208	HS.544751
		1209	HS.544785
		1210	HS.544806
		1211	HS.544828
		1212	HS.544832
		1213	HS.544884
		1214	HS.544914
		1215	HS.545008
		1216	HS.545009
		1217	HS.545011
		1218	HS.545044
		1219	HS.545048
		1220	HS.545074
		1221	HS.545111
		1222	HS.545116
		1223	HS.545118
		1224	HS.545199
		1225	HS.545246
		1226	HS.545251
		1227	HS.545299
		1228	HS.545338
		1229	HS.545352
		1230	HS.545364
		1231	HS.545394
		1232	HS.545507
		1233	HS.545514
		1234	HS.545536
		1235	HS.545587
		1236	HS.545597
		1237	HS.545626
		1238	HS.545663
		1239	HS.545670
		1240	HS.545680
		1241	HS.545716
		1242	HS.545780
		1243	HS.545844
		1244	HS.545993
		1245	HS.546047
		1246	HS.546089
		1247	HS.546114
		1248	HS.546710
		1249	HS.546837
		1250	HS.547175
		1251	HS.547201
		1252	HS.547245
		1253	HS.547272
		1254	HS.547277
		1255	HS.547293
		1256	HS.547341
		1257	HS.547587
		1258	HS.547601
		1259	HS.547715
		1260	HS.547797
		1261	HS.547824
		1262	HS.547858
		1263	HS.547935
		1264	HS.547985
		1265	HS.548213
		1266	HS.548787
		1267	HS.548804
		1268	HS.549460
		1269	HS.549631
		1270	HS.549668
		1271	HS.549729
		1272	HS.549805
		1273	HS.549823
		1274	HS.549914
		1275	HS.549966
		1276	HS.550068
		1277	HS.550126
		1278	HS.550210
		1279	HS.550218
		1280	HS.550248
		1281	HS.550254
		1282	HS.550282
		1283	HS.550310
		1284	HS.550320
		1285	HS.550382
		1286	HS.55047
		1287	HS.550799
		1288	HS.550888
		1289	HS.551042
		1290	HS.551074
		1291	HS.551138
		1292	HS.551155
		1293	HS.551249
		1294	HS.551253
		1295	HS.551324
		1296	HS.551330
		1297	HS.551750
		1298	HS.551942
		1299	HS.552008
		1300	HS.552045
		1301	HS.552087
		1302	HS.552160
		1303	HS.552183
		1304	HS.552207
		1305	HS.552282
		1306	HS.552297
		1307	HS.552320
		1308	HS.552336
		1309	HS.552357
		1310	HS.552423
		1311	HS.552871
		1312	HS.552910
		1313	HS.552917
		1314	HS.553019
		1315	HS.553134
		1316	HS.553156
		1317	HS.553158
		1318	HS.553161
		1319	HS.553231
		1320	HS.553278
		1321	HS.553290
		1322	HS.553310
		1323	HS.553349
		1324	HS.553431
		1325	HS.554066
		1326	HS.554169
		1327	HS.554274
		1328	HS.554452
		1329	HS.554470
		1330	HS.554567
		1331	HS.554603
		1332	HS.554608
		1333	HS.554615
		1334	HS.554642
		1335	HS.554701
		1336	HS.555115
		1337	HS.555208
		1338	HS.555244
		1339	HS.555247
		1340	HS.555388
		1341	HS.555512
		1342	HS.555583
		1343	HS.556368
		1344	HS.556879
		1345	HS.557039
		1346	HS.557356
		1347	HS.558271
		1348	HS.558282
		1349	HS.558288
		1350	HS.559609
		1351	HS.559814
		1352	HS.559830
		1353	HS.559834
		1354	HS.559981
		1355	HS.560106
		1356	HS.560132
		1357	HS.560163
		1358	HS.560292
		1359	HS.560319
		1360	HS.560387
		1361	HS.560457
		1362	HS.560503
		1363	HS.560536
		1364	HS.560542
		1365	HS.560563
		1366	HS.560701
		1367	HS.560736
		1368	HS.560740
		1369	HS.560817
		1370	HS.560906
		1371	HS.560963
		1372	HS.560984
		1373	HS.560987
		1374	HS.561057
		1375	HS.561130
		1376	HS.561363
		1377	HS.561365
		1378	HS.561422
		1379	HS.561438
		1380	HS.561542
		1381	HS.561575
		1382	HS.561599
		1383	HS.561604
		1384	HS.561625
		1385	HS.561644
		1386	HS.561960
		1387	HS.561963
		1388	HS.561999
		1389	HS.562032
		1390	HS.562058
		1391	HS.562146
		1392	HS.562205
		1393	HS.562263
		1394	HS.562345
		1395	HS.562367
		1396	HS.562448
		1397	HS.562624
		1398	HS.562639
		1399	HS.562647
		1400	HS.562727
		1401	HS.562844
		1402	HS.562888
		1403	HS.562889
		1404	HS.563019
		1405	HS.563138
		1406	HS.563200
		1407	HS.563373
		1408	HS.563406
		1409	HS.563438
		1410	HS.563518
		1411	HS.563550
		1412	HS.563654
		1413	HS.563667
		1414	HS.563695
		1415	HS.563710
		1416	HS.563827
		1417	HS.563863
		1418	HS.563991
		1419	HS.564000
		1420	HS.564018
		1421	HS.564097
		1422	HS.564154
		1423	HS.564159
		1424	HS.564168
		1425	HS.564280
		1426	HS.564297
		1427	HS.564428
		1428	HS.564439
		1429	HS.564510
		1430	HS.564531
		1431	HS.564582
		1432	HS.564675
		1433	HS.564676
		1434	HS.564948
		1435	HS.564962
		1436	HS.564967
		1437	HS.565035
		1438	HS.565086
		1439	HS.565130
		1440	HS.565146
		1441	HS.565170
		1442	HS.565244
		1443	HS.565303
		1444	HS.565338
		1445	HS.565379
		1446	HS.565395
		1447	HS.565402
		1448	HS.565407
		1449	HS.565461
		1450	HS.565532
		1451	HS.565622
		1452	HS.565629
		1453	HS.565660
		1454	HS.565678
		1455	HS.565708
		1456	HS.565734
		1457	HS.565778
		1458	HS.565801
		1459	HS.565830
		1460	HS.565857
		1461	HS.565917
		1462	HS.565921
		1463	HS.565987
		1464	HS.566010
		1465	HS.566024
		1466	HS.566103
		1467	HS.566139
		1468	HS.566178
		1469	HS.566199
		1470	HS.566225
		1471	HS.566332
		1472	HS.566395
		1473	HS.566420
		1474	HS.566428
		1475	HS.566524
		1476	HS.566539
		1477	HS.566614
		1478	HS.566643
		1479	HS.566740
		1480	HS.566751
		1481	HS.566764
		1482	HS.566801
		1483	HS.566857
		1484	HS.566864
		1485	HS.566881
		1486	HS.566937
		1487	HS.567094
		1488	HS.567127
		1489	HS.567184
		1490	HS.567192
		1491	HS.567436
		1492	HS.568387
		1493	HS.568659
		1494	HS.568690
		1495	HS.568696
		1496	HS.568810
		1497	HS.568870
		1498	HS.569175
		1499	HS.569298
		1500	HS.569566
		1501	HS.569711
		1502	HS.569718
		1503	HS.569823
		1504	HS.569901
		1505	HS.569953
		1506	HS.569985
		1507	HS.570107
		1508	HS.570176
		1509	HS.570291
		1510	HS.570338
		1511	HS.570388
		1512	HS.570460
		1513	HS.570580
		1514	HS.570582
		1515	HS.570650
		1516	HS.570799
		1517	HS.570958
		1518	HS.570965
		1519	HS.570977
		1520	HS.571035
		1521	HS.571060
		1522	HS.571207
		1523	HS.571223
		1524	HS.571376
		1525	HS.571403
		1526	HS.571435
		1527	HS.571515
		1528	HS.571536
		1529	HS.571599
		1530	HS.571602
		1531	HS.571837
		1532	HS.572013
		1533	HS.572064
		1534	HS.572121
		1535	HS.572246
		1536	HS.572425
		1537	HS.572558
		1538	HS.572735
		1539	HS.572875
		1540	HS.572883
		1541	HS.572889
		1542	HS.572932
		1543	HS.572999
		1544	HS.573021
		1545	HS.573106
		1546	HS.573255
		1547	HS.573359
		1548	HS.573492
		1549	HS.573723
		1550	HS.573799
		1551	HS.574008
		1552	HS.574095
		1553	HS.574140
		1554	HS.574252
		1555	HS.574272
		1556	HS.574278
		1557	HS.574434
		1558	HS.574475
		1559	HS.574636
		1560	HS.574667
		1561	HS.574683
		1562	HS.574759
		1563	HS.574769
		1564	HS.574958
		1565	HS.574968
		1566	HS.575015
		1567	HS.575019
		1568	HS.575162
		1569	HS.575222
		1570	HS.575479
		1571	HS.575502
		1572	HS.575583
		1573	HS.575608
		1574	HS.575615
		1575	HS.575737
		1576	HS.575784
		1577	HS.575829
		1578	HS.575895
		1579	HS.575906
		1580	HS.576241
		1581	HS.576243
		1582	HS.576251
		1583	HS.576374
		1584	HS.576474
		1585	HS.576524
		1586	HS.576542
		1587	HS.576601
		1588	HS.576642
		1589	HS.576653
		1590	HS.576819
		1591	HS.576822
		1592	HS.576963
		1593	HS.576968
		1594	HS.577021
		1595	HS.577207
		1596	HS.577221
		1597	HS.577265
		1598	HS.577306
		1599	HS.577347
		1600	HS.577755
		1601	HS.577761
		1602	HS.577845
		1603	HS.577861
		1604	HS.577888
		1605	HS.577923
		1606	HS.577926
		1607	HS.577935
		1608	HS.578068
		1609	HS.578117
		1610	HS.578119
		1611	HS.578356
		1612	HS.578359
		1613	HS.578360
		1614	HS.578390
		1615	HS.578395
		1616	HS.578401
		1617	HS.578483
		1618	HS.578887
		1619	HS.578984
		1620	HS.579070
		1621	HS.579243
		1622	HS.579318
		1623	HS.579370
		1624	HS.579409
		1625	HS.579501
		1626	HS.579513
		1627	HS.579516
		1628	HS.579710
		1629	HS.579714
		1630	HS.579715
		1631	HS.579971
		1632	HS.580053
		1633	HS.580058
		1634	HS.580154
		1635	HS.580169
		1636	HS.580290
		1637	HS.580375
		1638	HS.580442
		1639	HS.580451
		1640	HS.580515
		1641	HS.580607
		1642	HS.580655
		1643	HS.580714
		1644	HS.580740
		1645	HS.580802
		1646	HS.580943
		1647	HS.581197
		1648	HS.581293
		1649	HS.581609
		1650	HS.581662
		1651	HS.581671
		1652	HS.581690
		1653	HS.581828
		1654	HS.581935
		1655	HS.582014
		1656	HS.582025
		1657	HS.582055
		1658	HS.582070
		1659	HS.582097
		1660	HS.582099
		1661	HS.582102
		1662	HS.582114
		1663	HS.582129
		1664	HS.582136
		1665	HS.582140
		1666	HS.582175
		1667	HS.582211
		1668	HS.582239
		1669	HS.582536
		1670	HS.582537
		1671	HS.582550
		1672	HS.582640
		1673	HS.582816
		1674	HS.582845
		1675	HS.582893
		1676	HS.582914
		1677	HS.582988
		1678	HS.583090
		1679	HS.583132
		1680	HS.583307
		1681	HS.583362
		1682	HS.583413
		1683	HS.583554
		1684	HS.583661
		1685	HS.583705
		1686	HS.583730
		1687	HS.583755
		1688	HS.583821
		1689	HS.583920
		1690	HS.583921
		1691	HS.584115
		1692	HS.584126
		1693	HS.584144
		1694	HS.584251
		1695	HS.584259
		1696	HS.584286
		1697	HS.584299
		1698	HS.584357
		1699	HS.584678
		1700	HS.584731
		1701	HS.59368
		1702	HS.60260
		1703	HS.60556
		1704	HS.61208
		1705	HS.66072
		1706	HS.7023
		1707	HS.71947
		1708	HS.7415
		1709	HS.76704
		1710	HS.8038
		1711	HS.87066
		1712	HS.90221
		1713	HS.90866
		1714	HS.91147
		1715	HS.9123
		1716	HS.92993
		1717	HS.95481
		1718	HS.96907
		1719	HS.97549
		1720	HS.97558
		1721	HS.98186
		1722	HS.98458
		1723	HS.98563
		1724	HS.98737
		1725	HS.98754
		1726	HS.98960
		1727	HS.99150
		1728	HS3ST3A1
		1729	HSPA12A
		1730	HSPB8
		1731	HSPB9
		1732	HTR1E
		1733	HUNK
		1734	HUS1B
		1735	IFNA16
		1736	IFNE1
		1737	IFNK
		1738	IFT80
		1739	IGFALS
		1740	IKZF2
		1741	IL11
		1742	IL17RC
		1743	IL1F5
		1744	IL1RL2
		1745	IL21
		1746	IL5RA
		1747	ILDR2
		1748	INHBE
		1749	INS
		1750	INSC
		1751	INSRR
		1752	IP6K3
		1753	IQCC
		1754	IQCH
		1755	IQGAP3
		1756	IQUB
		1757	ISM1
		1758	ITGA2
		1759	ITIH1
		1760	ITIH2
		1761	IZUMO1
		1762	JDP2
		1763	KALRN
		1764	KATNAL2
		1765	KAZALD1
		1766	KCNA1
		1767	KCNA4
		1768	KCNA5
		1769	KCNB1
		1770	KCNB2
		1771	KCNH1
		1772	KCNK18
		1773	KCNK2
		1774	KCNK9
		1775	KCNN4
		1776	KCNQ1DN
		1777	KCNQ1OT1
		1778	KCNQ4
		1779	KCNU1
		1780	KCTD8
		1781	KDELC1
		1782	KERA
		1783	KHDRBS2
		1784	KHK
		1785	KIAA0406
		1786	KIAA0467
		1787	KIAA0514
		1788	KIAA0692
		1789	KIAA0895
		1790	KIAA1210
		1791	KIAA1257
		1792	KIAA1549
		1793	KIAA1641
		1794	KIAA1843
		1795	KIAA1967
		1796	KIF9
		1797	KIR2DS2
		1798	KLHL38
		1799	KLK3
		1800	KLK5
		1801	KLRK1
		1802	KNCN
		1803	KNDC1
		1804	KRT18P30
		1805	KRT18P40
		1806	KRT20
		1807	KRT24
		1808	KRT25
		1809	KRT4
		1810	KRTAP15-1
		1811	KRTAP19-5
		1812	KRTAP19-6
		1813	KRTAP2-2
		1814	KRTAP21-1
		1815	KRTAP4-12
		1816	KRTAP4-3
		1817	KRTAP4-8
		1818	KRTAP6-2
		1819	KRTAP6-3
		1820	KRTHB6
		1821	KSR2
		1822	L3MBTL4
		1823	LAYN
		1824	LEMD1
		1825	LGALS13
		1826	LGALS14
		1827	LGI1
		1828	LGR5
		1829	LHFPL1
		1830	LHX6
		1831	LILRP2
		1832	LMO1
		1833	LOC100127884
		1834	LOC100127888
		1835	LOC100127891
		1836	LOC100127937
		1837	LOC100127974
		1838	LOC100128003
		1839	LOC100128025
		1840	LOC100128077
		1841	LOC100128096
		1842	LOC100128260
		1843	LOC100128300
		1844	LOC100128310
		1845	LOC100128354
		1846	LOC100128392
		1847	LOC100128403
		1848	LOC100128416
		1849	LOC100128432
		1850	LOC100128597
		1851	LOC100128693
		1852	LOC100128728
		1853	LOC100128783
		1854	LOC100128822
		1855	LOC100128909
		1856	LOC100128943
		1857	LOC100128960
		1858	LOC100129000
		1859	LOC100129002
		1860	LOC100129036
		1861	LOC100129117
		1862	LOC100129138
		1863	LOC100129147
		1864	LOC100129386
		1865	LOC100129410
		1866	LOC100129489
		1867	LOC100129531
		1868	LOC100129596
		1869	LOC100129619
		1870	LOC100129623
		1871	LOC100129630
		1872	LOC100129654
		1873	LOC100129663
		1874	LOC100129699
		1875	LOC100129906
		1876	LOC100129912
		1877	LOC100130065
		1878	LOC100130071
		1879	LOC100130083
		1880	LOC100130133
		1881	LOC100130141
		1882	LOC100130174
		1883	LOC100130187
		1884	LOC100130221
		1885	LOC100130238
		1886	LOC100130245
		1887	LOC100130262
		1888	LOC100130293
		1889	LOC100130324
		1890	LOC100130354
		1891	LOC100130420
		1892	LOC100130440
		1893	LOC100130496
		1894	LOC100130506
		1895	LOC100130542
		1896	LOC100130616
		1897	LOC100130667
		1898	LOC100130679
		1899	LOC100130696
		1900	LOC100130705
		1901	LOC100130816
		1902	LOC100130818
		1903	LOC100130859
		1904	LOC100130934
		1905	LOC100130958
		1906	LOC100130990
		1907	LOC100130996
		1908	LOC100131009
		1909	LOC100131039
		1910	LOC100131061
		1911	LOC100131109
		1912	LOC100131138
		1913	LOC100131225
		1914	LOC100131257
		1915	LOC100131283
		1916	LOC100131311
		1917	LOC100131335
		1918	LOC100131390
		1919	LOC100131403
		1920	LOC100131436
		1921	LOC100131473
		1922	LOC100131480
		1923	LOC100131482
		1924	LOC100131487
		1925	LOC100131500
		1926	LOC100131510
		1927	LOC100131530
		1928	LOC100131532
		1929	LOC100131580
		1930	LOC100131588
		1931	LOC100131610
		1932	LOC100131621
		1933	LOC100131665
		1934	LOC100131727
		1935	LOC100131733
		1936	LOC100131746
		1937	LOC100131774
		1938	LOC100131895
		1939	LOC100132068
		1940	LOC100132091
		1941	LOC100132106
		1942	LOC100132116
		1943	LOC100132147
		1944	LOC100132159
		1945	LOC100132275
		1946	LOC100132354
		1947	LOC100132474
		1948	LOC100132485
		1949	LOC100132513
		1950	LOC100132519
		1951	LOC100132541
		1952	LOC100132561
		1953	LOC100132562
		1954	LOC100132605
		1955	LOC100132672
		1956	LOC100132675
		1957	LOC100132703
		1958	LOC100132716
		1959	LOC100132760
		1960	LOC100132779
		1961	LOC100132787
		1962	LOC100132880
		1963	LOC100132887
		1964	LOC100132893
		1965	LOC100132894
		1966	LOC100132920
		1967	LOC100132932
		1968	LOC100132942
		1969	LOC100132947
		1970	LOC100133005
		1971	LOC100133017
		1972	LOC100133075
		1973	LOC100133086
		1974	LOC100133095
		1975	LOC100133138
		1976	LOC100133200
		1977	LOC100133275
		1978	LOC100133422
		1979	LOC100133438
		1980	LOC100133501
		1981	LOC100133592
		1982	LOC100133719
		1983	LOC100133728
		1984	LOC100133729
		1985	LOC100133758
		1986	LOC100133767
		1987	LOC100133842
		1988	LOC100133860
		1989	LOC100133881
		1990	LOC100133895
		1991	LOC100133898
		1992	LOC100133920
		1993	LOC100134029
		1994	LOC100134052
		1995	LOC100134098
		1996	LOC100134100
		1997	LOC100134139
		1998	LOC100134147
[truncated: 1,887 more rows]

## Sheet: Table S6
		Table S6: List of genes in tan gene co-expression table.
			Genes
		1	ACTRT1
		2	ADRA2A
		3	ADRA2C
		4	AFMID
		5	AKR1E2
		6	ALDOA
		7	AMAC1L3
		8	APOBEC3C
		9	AR
		10	ARHGAP11A
		11	ARTN
		12	ASB16
		13	ATP6AP1L
		14	BAALC
		15	BANF2
		16	BCHE
		17	BDKRB1
		18	BDNF
		19	BLCAP
		20	BLVRB
		21	BPGM
		22	C17ORF28
		23	C17ORF39
		24	C19ORF45
		25	C20ORF132
		26	C20ORF175
		27	C20ORF62
		28	C20ORF70
		29	C21ORF128
		30	C22ORF30
		31	C2ORF77
		32	C6ORF218
		33	C9ORF173
		34	C9ORF25
		35	C9ORF62
		36	C9ORF84
		37	CA2
		38	CALN1
		39	CAMK1G
		40	CAMK2A
		41	CAPS2
		42	CCDC33
		43	CCDC51
		44	CCDC52
		45	CCDC60
		46	CCL8
		47	CENPV
		48	CGB5
		49	CHD4
		50	CHRNA2
		51	CLDN14
		52	CLK2
		53	CMTM3
		54	CNTFR
		55	COL20A1
		56	COL8A2
		57	CRAT
		58	CREBL1
		59	CRLF2
		60	CRYBA1
		61	CT47A1
		62	CTGLF7
		63	CTSD
		64	CYP11A1
		65	DDR1
		66	DDX19-DDX19L
		67	DIRC1
		68	DKFZP434M131
		69	DKFZP686K1684
		70	DKFZP779L1853
		71	DNA2
		72	DOK3
		73	DPF1
		74	DPYSL5
		75	DSCAM
		76	DYSFIP1
		77	ELAVL3
		78	EML1
		79	EPHA8
		80	ESPN
		81	FAM116B
		82	FAM127C
		83	FAM134A
		84	FAM197Y2
		85	FAM38B
		86	FAM5B
		87	FAM70B
		88	FAM83A
		89	FAM83F
		90	FBXW5
		91	FCRL2
		92	FDPS
		93	FGF23
		94	FIBCD1
		95	FLJ13224
		96	FLJ20209
		97	FLJ30430
		98	FLJ41200
		99	FLJ45337
		100	FOXD4
		101	FRMPD2L1
		102	FSTL4
		103	FXR2
		104	FZD5
		105	FZD7
		106	G6PC
		107	GABARAP
		108	GAD1
		109	GANAB
		110	GDF1
		111	GDPD4
		112	GJC2
		113	GLT6D1
		114	GMPPB
		115	GNA14
		116	GPA33
		117	GPR143
		118	GPR153
		119	GPR175
		120	GPR3
		121	GUCA2A
		122	GUCY2G
		123	HBE1
		124	HDAC6
		125	HIVEP3
		126	HN1L
		127	HNRNPK
		128	HOXD3
		129	HS.122053
		130	HS.124623
		131	HS.12513
		132	HS.125470
		133	HS.131802
		134	HS.145649
		135	HS.147346
		136	HS.147562
		137	HS.149244
		138	HS.149514
		139	HS.153248
		140	HS.156773
		141	HS.187290
		142	HS.197700
		143	HS.244740
		144	HS.253646
		145	HS.304046
		146	HS.319053
		147	HS.334493
		148	HS.377419
		149	HS.397465
		150	HS.412918
		151	HS.423336
		152	HS.442696
		153	HS.451632
		154	HS.516729
		155	HS.519225
		156	HS.529324
		157	HS.537603
		158	HS.538554
		159	HS.539888
		160	HS.543211
		161	HS.543377
		162	HS.543924
		163	HS.543983
		164	HS.544069
		165	HS.544070
		166	HS.544245
		167	HS.544707
		168	HS.547503
		169	HS.551361
		170	HS.563805
		171	HS.564949
		172	HS.565075
		173	HS.566669
		174	HS.566889
		175	HS.568838
		176	HS.568951
		177	HS.569831
		178	HS.569921
		179	HS.571622
		180	HS.572982
		181	HS.574099
		182	HS.577721
		183	HS.579013
		184	HS.580000
		185	HS.580251
		186	HS.580825
		187	HS.580865
		188	HS.86941
		189	HS.98462
		190	HYAL4
		191	IGFBP1
		192	IGSF11
		193	IHH
		194	IMPG2
		195	IRF3
		196	IRX1
		197	ISLR
		198	JAKMIP1
		199	KCNH3
		200	KDM2B
		201	KIAA0664
		202	KIAA1539
		203	KIAA1862
		204	KIR2DS5
		205	KIR3DL1
		206	KIR3DL2
		207	KIR3DL3
		208	KRT3
		209	KRTAP4-7
		210	KRTAP5-10
		211	LAT
		212	LDHC
		213	LETM1
		214	LGALS12
		215	LIPJ
		216	LOC100128714
		217	LOC100128916
		218	LOC100129445
		219	LOC100129543
		220	LOC100129758
		221	LOC100129931
		222	LOC100130332
		223	LOC100130623
		224	LOC100130808
		225	LOC100131046
		226	LOC100131244
		227	LOC100131251
		228	LOC100131391
		229	LOC100131726
		230	LOC100131744
		231	LOC100132228
		232	LOC100132266
		233	LOC100132593
		234	LOC100132620
		235	LOC100133232
		236	LOC100133649
		237	LOC100134102
		238	LOC100134314
		239	LOC100134364
		240	LOC100134372
		241	LOC100134436
		242	LOC152578
		243	LOC158381
		244	LOC200261
		245	LOC338328
		246	LOC387686
		247	LOC388248
		248	LOC388458
		249	LOC388931
		250	LOC390594
		251	LOC391025
		252	LOC391142
		253	LOC391764
		254	LOC392145
		255	LOC392617
		256	LOC401268
		257	LOC407835
		258	LOC440258
		259	LOC440313
		260	LOC441018
		261	LOC441019
		262	LOC442057
		263	LOC474170
		264	LOC641705
		265	LOC641724
		266	LOC641819
		267	LOC641823
		268	LOC641941
		269	LOC641983
		270	LOC642017
		271	LOC642377
		272	LOC642399
		273	LOC642464
		274	LOC642469
		275	LOC642644
		276	LOC642935
		277	LOC643150
		278	LOC643274
		279	LOC643402
		280	LOC643570
		281	LOC643614
		282	LOC643665
		283	LOC643692
		284	LOC643757
		285	LOC643910
		286	LOC643933
		287	LOC643982
		288	LOC644580
		289	LOC644624
		290	LOC644628
		291	LOC644666
		292	LOC644925
		293	LOC645038
		294	LOC645039
		295	LOC645133
		296	LOC645284
		297	LOC645494
		298	LOC645620
		299	LOC645848
		300	LOC645932
		301	LOC645992
		302	LOC646003
		303	LOC646034
		304	LOC646278
		305	LOC646300
		306	LOC646447
		307	LOC646508
		308	LOC646521
		309	LOC646562
		310	LOC646590
		311	LOC646700
		312	LOC646778
		313	LOC646915
		314	LOC646976
		315	LOC647022
		316	LOC647243
		317	LOC647251
		318	LOC647579
		319	LOC647589
		320	LOC647741
		321	LOC647742
		322	LOC648003
		323	LOC648050
		324	LOC648138
		325	LOC648434
		326	LOC648526
		327	LOC648615
		328	LOC648705
		329	LOC648796
		330	LOC649260
		331	LOC649396
		332	LOC649679
		333	LOC649823
		334	LOC649886
		335	LOC649999
		336	LOC650098
		337	LOC650293
		338	LOC650406
		339	LOC650548
		340	LOC650620
		341	LOC650716
		342	LOC650898
		343	LOC651031
		344	LOC651065
		345	LOC651401
		346	LOC651741
		347	LOC651979
		348	LOC652045
		349	LOC652140
		350	LOC652389
		351	LOC652566
		352	LOC652673
		353	LOC652736
		354	LOC652794
		355	LOC652796
		356	LOC652968
		357	LOC653034
		358	LOC653210
		359	LOC653227
		360	LOC653257
		361	LOC653382
		362	LOC653464
		363	LOC653496
		364	LOC653498
		365	LOC653567
		366	LOC653635
		367	LOC653665
		368	LOC653673
		369	LOC653689
		370	LOC653720
		371	LOC653765
		372	LOC654155
		373	LOC654201
		374	LOC727899
		375	LOC728088
		376	LOC728181
		377	LOC728229
		378	LOC728431
		379	LOC728990
		380	LOC729439
		381	LOC729870
		382	LOC729956
		383	LOC729957
		384	LOC730226
		385	LOC730323
		386	LOC730841
		387	LYPD3
		388	LYPLA2
		389	MAG
		390	MAP1S
		391	MAPK11
		392	MED1
		393	MED22
		394	MEGF10
		395	MGC102966
		396	MIR182
		397	MIR1909
		398	MIR1974
		399	MIR1976
		400	MIR328
		401	MIR636
		402	MIR874
		403	MIR876
		404	MLLT3
		405	MLPH
		406	MLST8
		407	MOSPD3
		408	MT1E
		409	MUC6
		410	NCAM1
		411	NCAN
		412	NCDN
		413	NCKAP5
		414	NECAP2
		415	NFIC
		416	NKX1-2
		417	NOL10
		418	NR1D1
		419	NRSN2
		420	OR11A1
		421	OR2AT4
		422	OR2L1P
		423	OR2T11
		424	OR2W5
		425	OR4B1
		426	OR52E6
		427	OR5K4
		428	OR7G1
		429	OTUD5
		430	PDE5A
		431	PEF1
		432	PHLDB1
		433	PLUNC
		434	PMEPA1
		435	PMS2L4
		436	PP8961
		437	PPID
		438	PPT2
		439	PRAF2
		440	PRAMEF19
		441	PRDM9
		442	PRDX4
		443	PROS1
		444	PRPF8
		445	PTPN6
		446	RAB27B
		447	RASA4P
		448	RGMA
		449	RNF11
		450	RNF126P1
		451	RNF133
		452	RNF219
		453	RNU1-3
		454	RNU1-5
		455	RNU1G2
		456	ROPN1B
		457	RRAGA
		458	RTF1
		459	SCXA
		460	SEMA6B
		461	SERPINA11
		462	SERPINA13
		463	SH2D5
		464	SIM2
		465	SIPA1L3
		466	SLC22A20
		467	SLC30A3
		468	SLITRK1
		469	SMAD5OS
		470	SMU1
		471	SMYD5
		472	SNHG11
		473	SNORA68
		474	SNORD47
		475	SNW1
		476	SOX12
		477	SOX4
		478	SPARCL1
		479	SPRY4
		480	SPRYD3
		481	SSR2
		482	SULF1
		483	TBC1D10B
		484	TCEB3
		485	TMEM16A
		486	TMEM89
		487	TRPA1
		488	TTYH1
		489	TWIST2
		490	TYW1
		491	VPS24
		492	VTI1B
		493	VWA1
		494	WBP1
		495	WDR27
		496	WDR89
		497	WDTC1
		498	ZBTB44
		499	ZBTB7B
		500	ZFYVE19
		501	ZNF280C
		502	ZNF358
		503	ZNF385A
		504	ZNF580

## Sheet: Table S7
		Table S7. Result table from multivariate analysis of variance (MANOVA) of all the member genes of brown gene co-expression module with Tibia shaft cortical bone mineral content and average carotid intima-media thickness without any covariates.
		Genes	Pillai	Fstat	Pvalue	adj.pval
		SLC16A10	0.0565757	30.8538	9.70025e-14	1.16888e-10
		NKRF	0.0563064	30.6981	1.12345e-13	1.35376e-10
		CDC14A	0.0554378	30.1968	1.80352e-13	2.17324e-10
		HS.142570	0.0528809	28.7263	7.24708e-13	8.73274e-10
		C1GALT1C1	0.0509094	27.5979	2.1125e-12	2.54556e-09
		SOCS2	0.0497017	26.9089	4.06393e-12	4.89703e-09
		FAM134B	0.049323	26.6933	4.98864e-12	6.01131e-09
		EFHC2	0.0490103	26.5153	5.90815e-12	7.11932e-09
		SFRS18	0.0477869	25.8203	1.14475e-11	1.37942e-08
		ATP7A	0.0456204	24.5937	3.68572e-11	4.4413e-08
		KIAA0907	0.0448905	24.1817	5.46197e-11	6.58167e-08
		NSUN6	0.0438645	23.6037	9.48967e-11	1.1435e-07
		CYTIP	0.0437793	23.5557	9.93495e-11	1.19716e-07
		TMOD2	0.0435371	23.4195	1.13174e-10	1.36375e-07
		CEP135	0.0428076	23.0095	1.67536e-10	2.01881e-07
		METTL4	0.0417108	22.3943	3.01987e-10	3.63894e-07
		STAMBPL1	0.0411956	22.1058	3.98187e-10	4.79816e-07
		PPWD1	0.041081	22.0417	4.23453e-10	5.10261e-07
		CNIH	0.0410084	22.0011	4.40257e-10	5.30509e-07
		N4BP2L2	0.0409861	21.9886	4.45573e-10	5.36915e-07
		HECW2	0.0404501	21.6889	5.93965e-10	7.15727e-07
		ZRANB2	0.0404196	21.6718	6.03774e-10	7.27548e-07
		NDFIP1	0.0403402	21.6275	6.30003e-10	7.59154e-07
		OGT	0.0397093	21.2752	8.83511e-10	1.06463e-06
		KIAA1468	0.0382988	20.4895	1.87997e-09	2.26537e-06
		LOC644877	0.0380441	20.3478	2.15437e-09	2.59602e-06
		LOC729806	0.0380047	20.3259	2.2003e-09	2.65136e-06
		EBI2	0.0379649	20.3038	2.2476e-09	2.70836e-06
		KIF5B	0.0376127	20.1081	2.71339e-09	3.26963e-06
		LRRN3	0.0374722	20.03	2.92506e-09	3.5247e-06
		CSPP1	0.0370149	19.7762	3.73486e-09	4.50051e-06
		SLC35B3	0.0370021	19.7691	3.76036e-09	4.53124e-06
		CLK4	0.0367944	19.6539	4.20169e-09	5.06304e-06
		PDE3B	0.0367438	19.6258	4.31689e-09	5.20185e-06
		PSCDBP	0.036702	19.6026	4.41423e-09	5.31915e-06
		STT3B	0.036602	19.5472	4.65654e-09	5.61113e-06
		DNAJC25	0.0352036	18.7731	9.82095e-09	1.18342e-05
		RYK	0.0351984	18.7703	9.84826e-09	1.18672e-05
		C6ORF111	0.0347772	18.5376	1.23275e-08	1.48547e-05
		SNX13	0.0347402	18.5171	1.25732e-08	1.51507e-05
		DMTF1	0.0345191	18.395	1.4146e-08	1.7046e-05
		MTX3	0.0344676	18.3666	1.45395e-08	1.75201e-05
		TIGD7	0.0343671	18.3112	1.53389e-08	1.84833e-05
		VPS35	0.0340186	18.119	1.84682e-08	2.22542e-05
		ST3GAL6	0.0339308	18.0705	1.9353e-08	2.33203e-05
		PGM2	0.0337375	17.964	2.14512e-08	2.58487e-05
		CCDC126	0.0336527	17.9173	2.2442e-08	2.70426e-05
		RPE	0.0334201	17.7892	2.53996e-08	3.06065e-05
		ZNF443	0.033389	17.772	2.58236e-08	3.11175e-05
		P2RY5	0.0333656	17.7591	2.61474e-08	3.15076e-05
		WDR33	0.0331883	17.6616	2.87339e-08	3.46244e-05
		B4GALT4	0.03312	17.6239	2.97984e-08	3.59071e-05
		MED28	0.0330433	17.5818	3.1039e-08	3.7402e-05
		TMEM194A	0.0330253	17.5718	3.13383e-08	3.77626e-05
		NGLY1	0.0325987	17.3372	3.9322e-08	4.7383e-05
		STAM	0.0325086	17.2877	4.12509e-08	4.97073e-05
		DICER1	0.0321315	17.0805	5.04092e-08	6.07431e-05
		LOC644891	0.0318976	16.952	5.70833e-08	6.87853e-05
		SPTLC1	0.0318268	16.9132	5.92719e-08	7.14227e-05
		HS.438858	0.0318154	16.9069	5.96307e-08	7.1855e-05
		NFKBIZ	0.0316553	16.8191	6.49272e-08	7.82373e-05
		KIAA0528	0.0313556	16.6547	7.61315e-08	9.17384e-05
		ZNF30	0.0311758	16.5561	8.37594e-08	0.00010093
		TBL1XR1	0.0311742	16.5552	8.38305e-08	0.000101016
		CCDC76	0.0310714	16.4989	8.85348e-08	0.000106684
		PIN4	0.0310341	16.4784	9.03072e-08	0.00010882
		PWWP2A	0.0310318	16.4772	9.04172e-08	0.000108953
		EID3	0.0305768	16.228	1.15118e-07	0.000138717
		OSTM1	0.0303328	16.0944	1.31034e-07	0.000157896
		ORC5L	0.0302735	16.062	1.35219e-07	0.000162939
		ZCCHC14	0.0300404	15.9345	1.5302e-07	0.000184389
		STK38L	0.0300241	15.9255	1.54353e-07	0.000185995
		PIGK	0.0298431	15.8266	1.69906e-07	0.000204737
		FASTKD1	0.0298205	15.8142	1.71954e-07	0.000207205
		HERC4	0.0298197	15.8138	1.7202e-07	0.000207284
		ZDHHC23	0.0297999	15.803	1.7384e-07	0.000209477
		STX2	0.0297522	15.7769	1.78288e-07	0.000214837
		LEPROTL1	0.0296264	15.7081	1.90594e-07	0.000229666
		AMN1	0.029548	15.6653	1.9868e-07	0.000239409
		CUL4B	0.0294805	15.6284	2.05922e-07	0.000248136
		C1ORF149	0.0294313	15.6016	2.11365e-07	0.000254695
		KLHL20	0.0293615	15.5635	2.19323e-07	0.000264285
		REV1	0.0293365	15.5498	2.22249e-07	0.00026781
		CLASP2	0.0293116	15.5362	2.252e-07	0.000271366
		PFTK1	0.0292121	15.4819	2.37406e-07	0.000286074
		ATM	0.0291751	15.4617	2.42106e-07	0.000291738
		FBXO3	0.0290879	15.4141	2.53556e-07	0.000305535
		MRPS31	0.0289036	15.3135	2.79556e-07	0.000336865
		CLEC7A	0.0288983	15.3106	2.80345e-07	0.000337816
		MORC3	0.0288952	15.309	2.80802e-07	0.000338367
		CSRP2BP	0.0287398	15.2242	3.04906e-07	0.000367412
		SUMO4	0.0286966	15.2006	3.11953e-07	0.000375904
		ZNF10	0.0285393	15.1149	3.39059e-07	0.000408566
		ANKRD32	0.0284262	15.0532	3.59986e-07	0.000433783
		RNF145	0.0283871	15.0319	3.67525e-07	0.000442867
		IPW	0.0283647	15.0197	3.71903e-07	0.000448143
		C5ORF24	0.0283589	15.0165	3.73054e-07	0.000449531
		MATR3	0.0282849	14.9762	3.87968e-07	0.000467502
		TMEM170A	0.0282163	14.9388	4.02305e-07	0.000484777
		FAM69A	0.0281783	14.9181	4.10482e-07	0.000494631
		SNORA8	0.0281694	14.9132	4.12434e-07	0.000496983
		CLIP4	0.02816	14.9081	4.1448e-07	0.000499448
		ANAPC13	0.0281099	14.8809	4.25618e-07	0.00051287
		CCT4	0.0280115	14.8272	4.48391e-07	0.000540311
		ATL2	0.0279707	14.8051	4.58163e-07	0.000552086
		STRN3	0.027957	14.7976	4.61505e-07	0.000556114
		CDR2	0.0278607	14.7451	4.85649e-07	0.000585207
		ANKMY2	0.0277211	14.6691	5.22881e-07	0.000630072
		CAPRIN1	0.0276328	14.6211	5.47899e-07	0.000660218
		LONRF1	0.027514	14.5564	5.83439e-07	0.000703044
		HS.123119	0.0275079	14.5532	5.85302e-07	0.000705288
		ZCCHC9	0.0275047	14.5514	5.86307e-07	0.0007065
		ZNF83	0.0274685	14.5317	5.97656e-07	0.000720175
		YTHDC2	0.0274224	14.5066	6.1241e-07	0.000737954
		ATP6V1C1	0.027394	14.4912	6.21666e-07	0.000749107
		RAB4A	0.0273079	14.4444	6.50628e-07	0.000784007
		C13ORF25	0.027276	14.427	6.61697e-07	0.000797345
		TRMT11	0.0272734	14.4256	6.62606e-07	0.00079844
		MCEE	0.0272015	14.3865	6.88316e-07	0.00082942
		UBE2D2	0.0271606	14.3643	7.03355e-07	0.000847543
		LOC647081	0.0269535	14.2517	7.84741e-07	0.000945612
		STRBP	0.02694	14.2444	7.90373e-07	0.0009524
		SNX16	0.0269251	14.2363	7.96623e-07	0.000959931
		ELF1	0.0268496	14.1952	8.2908e-07	0.000999041
		GIN1	0.0268425	14.1914	8.32212e-07	0.00100282
		TRIM24	0.0267543	14.1435	8.71924e-07	0.00105067
		BEX4	0.0266874	14.1072	9.033e-07	0.00108848
		SCYL3	0.0266758	14.1009	9.08852e-07	0.00109517
		TMF1	0.0265976	14.0584	9.47233e-07	0.00114142
		N4BP2L1	0.0265832	14.0506	9.54448e-07	0.00115011
		POLG2	0.0265643	14.0403	9.64031e-07	0.00116166
		CSTF3	0.0265312	14.0224	9.8102e-07	0.00118213
		AHI1	0.0265263	14.0197	9.83569e-07	0.0011852
		DUT	0.0264773	13.9931	1.0094e-06	0.00121633
		FLJ31306	0.0264744	13.9915	1.01091e-06	0.00121815
		HSZFP36	0.0264131	13.9582	1.04422e-06	0.00125829
		BZW2	0.0263892	13.9453	1.05747e-06	0.00127426
		HMGN1	0.0262256	13.8565	1.15299e-06	0.00138935
		CXORF57	0.0262093	13.8476	1.16297e-06	0.00140137
		CCDC66	0.0261832	13.8335	1.1791e-06	0.00142082
		MED14	0.0261382	13.8091	1.20744e-06	0.00145496
		ZC3H11B	0.0261094	13.7934	1.22596e-06	0.00147729
		TBCE	0.0260527	13.7627	1.26327e-06	0.00152224
		SHPRH	0.0259089	13.6847	1.36297e-06	0.00164238
		UBE2E1	0.0258244	13.6389	1.42518e-06	0.00171735
		PRPF38B	0.0257337	13.5897	1.49506e-06	0.00180155
		C5ORF53	0.0257272	13.5862	1.50023e-06	0.00180778
		RICTOR	0.0256999	13.5714	1.522e-06	0.00183401
		SLC35F5	0.0256771	13.5591	1.54041e-06	0.00185619
		USP47	0.025374	13.3948	1.80781e-06	0.00217842
		NMT2	0.025236	13.3201	1.94438e-06	0.00234298
		NARG2	0.0252172	13.3099	1.9638e-06	0.00236637
		RQCD1	0.0251401	13.2682	2.04531e-06	0.00246459
		SESN1	0.0251136	13.2538	2.07412e-06	0.00249932
		DEGS1	0.0248809	13.1279	2.34509e-06	0.00282583
		MITD1	0.0248525	13.1125	2.38058e-06	0.00286859
		TMEM39A	0.0248429	13.1073	2.39264e-06	0.00288313
		RNF103	0.024802	13.0852	2.44484e-06	0.00294603
		EID2	0.0247084	13.0345	2.56861e-06	0.00309518
		TM2D1	0.0246977	13.0287	2.58317e-06	0.00311272
		HADH	0.0245686	12.9589	2.76521e-06	0.00333208
		CCDC34	0.0245306	12.9384	2.8212e-06	0.00339955
		HS.576825	0.02442	12.8786	2.99063e-06	0.00360371
		FNDC3A	0.0243876	12.8611	3.04213e-06	0.00366577
		CRNKL1	0.0243708	12.852	3.0692e-06	0.00369838
		WDR75	0.0242999	12.8137	3.18606e-06	0.0038392
		KIAA1370	0.024189	12.7538	3.37792e-06	0.0040704
		C1ORF131	0.0240607	12.6844	3.61431e-06	0.00435525
		LOC100128975	0.024018	12.6614	3.69661e-06	0.00445441
		MRFAP1L1	0.0239232	12.6102	3.88609e-06	0.00468274
		SS18L1	0.0239151	12.6058	3.90273e-06	0.00470279
		SPCS3	0.0238972	12.5961	3.93975e-06	0.0047474
		THNSL1	0.0238823	12.5881	3.97071e-06	0.00478471
		CHM	0.0237834	12.5347	4.18328e-06	0.00504085
		SLC39A10	0.0237543	12.519	4.2479e-06	0.00511872
		CCDC41	0.0236406	12.4576	4.51017e-06	0.00543476
		EXOC1	0.0235596	12.4139	4.70681e-06	0.00567171
		FAM44B	0.0233751	12.3144	5.18727e-06	0.00625066
		SNORD6	0.0233328	12.2915	5.3043e-06	0.00639168
		ANKRD10	0.0233011	12.2744	5.39367e-06	0.00649937
		ZXDB	0.0232016	12.2208	5.68378e-06	0.00684896
		THUMPD2	0.0231336	12.1841	5.891e-06	0.00709865
		FAM84B	0.0230848	12.1578	6.0444e-06	0.0072835
		APIP	0.0229805	12.1016	6.38584e-06	0.00769494
		C2ORF64	0.0229598	12.0904	6.4556e-06	0.007779
		FAM172A	0.0229401	12.0798	6.52308e-06	0.00786032
		PCMTD2	0.0229382	12.0788	6.52972e-06	0.00786831
		ZNF175	0.0229293	12.074	6.5601e-06	0.00790492
		ZNF33A	0.0228216	12.016	6.94287e-06	0.00836616
		MGEA5	0.022674	11.9364	7.50427e-06	0.00904265
		TIMM8A	0.0226715	11.9351	7.51387e-06	0.00905421
		TMEM168	0.0226707	11.9347	7.51704e-06	0.00905803
		HLTF	0.0226602	11.929	7.55896e-06	0.00910855
		RGMB	0.0226586	11.9281	7.56501e-06	0.00911584
		SMARCAD1	0.0225239	11.8556	8.12095e-06	0.00978574
		SMAD4	0.0224799	11.8319	8.3115e-06	0.0100154
		BTBD10	0.0224699	11.8265	8.35529e-06	0.0100681
		IKZF5	0.0224646	11.8236	8.37874e-06	0.0100964
		MLLT10	0.0224017	11.7898	8.66039e-06	0.0104358
		BET1	0.0223174	11.7444	9.05356e-06	0.0109095
		ZNF260	0.0221995	11.6809	9.63308e-06	0.0116079
		MAPK6	0.0221931	11.6775	9.66547e-06	0.0116469
		SIRT5	0.0221803	11.6706	9.7307e-06	0.0117255
		NBN	0.0221783	11.6696	9.74078e-06	0.0117376
		ZNF256	0.0221554	11.6572	9.85887e-06	0.0118799
		PPIL1	0.0221077	11.6315	1.01097e-05	0.0121822
		C1ORF124	0.0220856	11.6197	1.02277e-05	0.0123243
		ARID5B	0.0220661	11.6092	1.03333e-05	0.0124516
		VAMP4	0.0220629	11.6075	1.03508e-05	0.0124727
		BRIX1	0.0219324	11.5373	1.10861e-05	0.0133588
		ZNF548	0.021868	11.5026	1.14681e-05	0.0138191
		PIK3R4	0.0218614	11.4991	1.15081e-05	0.0138673
		PIGA	0.0217692	11.4495	1.20798e-05	0.0145562
		RAB11FIP2	0.0217098	11.4176	1.24631e-05	0.0150181
		C9ORF5	0.0216832	11.4033	1.2639e-05	0.01523
		TCFL5	0.0216478	11.3843	1.28761e-05	0.0155157
		MPP6	0.0215268	11.3192	1.37221e-05	0.0165351
		LARP1B	0.0214297	11.267	1.4441e-05	0.0174014
		XPR1	0.0214015	11.2519	1.46571e-05	0.0176619
		PRPSAP2	0.0213983	11.2502	1.46811e-05	0.0176908
		ZFP37	0.0213778	11.2392	1.48404e-05	0.0178827
		MTM1	0.0213571	11.228	1.50033e-05	0.0180789
		MDC1	0.0213275	11.2121	1.52384e-05	0.0183623
		PAQR3	0.0213263	11.2115	1.52482e-05	0.0183741
		ZDHHC13	0.0212225	11.1557	1.61028e-05	0.0194038
		CPNE8	0.0210514	11.0638	1.76184e-05	0.0212301
		GOLGA4	0.0209598	11.0147	1.8487e-05	0.0222769
		PDE7A	0.020926	10.9965	1.88184e-05	0.0226762
		DDX5	0.0208245	10.9421	1.98497e-05	0.0239189
		RFESD	0.0207677	10.9116	2.04503e-05	0.0246427
		LOC727758	0.0207611	10.908	2.05219e-05	0.0247289
		ANKRD57	0.0207513	10.9028	2.06278e-05	0.0248565
		HSPH1	0.0207506	10.9024	2.06355e-05	0.0248657
		LOC643167	0.0207285	10.8906	2.08764e-05	0.0251561
		VTA1	0.0206079	10.8259	2.22414e-05	0.0268009
		DIS3	0.0206032	10.8233	2.22971e-05	0.026868
		IPO11	0.0205944	10.8186	2.23999e-05	0.0269918
		ZNF594	0.0205932	10.818	2.24143e-05	0.0270092
		ANKRD46	0.0205855	10.8138	2.25053e-05	0.0271188
		FAM76B	0.0203963	10.7124	2.48559e-05	0.0299514
		CNOT7	0.0203836	10.7056	2.50226e-05	0.0301523
		NR2C1	0.0203426	10.6836	2.55673e-05	0.0308086
		CDC42SE2	0.0202825	10.6514	2.63872e-05	0.0317966
		C4ORF41	0.0202716	10.6456	2.65383e-05	0.0319787
		PDE4D	0.0202387	10.6279	2.70006e-05	0.0325358
		BRCC3	0.0201461	10.5783	2.83468e-05	0.0341579
		TIPARP	0.0201244	10.5667	2.8671e-05	0.0345486
		RPL23A	0.0201058	10.5567	2.89536e-05	0.034889
		AGA	0.0199028	10.4479	3.22093e-05	0.0388122
		SNAP23	0.0198541	10.4219	3.30421e-05	0.0398158
		SLC38A9	0.0198514	10.4204	3.30901e-05	0.0398736
		LYSMD2	0.0197847	10.3847	3.4269e-05	0.0412941
		VPS4B	0.0197823	10.3834	3.43127e-05	0.0413468
		CP110	0.0197704	10.377	3.45264e-05	0.0416043
		FAM188A	0.0197228	10.3515	3.54011e-05	0.0426583
		TINP1	0.0196614	10.3187	3.65603e-05	0.0440552
		CSNK1G3	0.019656	10.3158	3.66642e-05	0.0441804
		RCAN1	0.0196236	10.2984	3.72922e-05	0.044937
		ASTE1	0.0196032	10.2875	3.76935e-05	0.0454206
		C14ORF104	0.0195489	10.2584	3.87839e-05	0.0467346
		HNRNPA2B1	0.0194234	10.1913	4.14237e-05	0.0499155

## Sheet: Table S8
			Table S8. Result table from multivariate analysis of variance (MANOVA) of all the member genes of honeydew gene co-expression module with distal radius total bone mineral content and maximum bulbus intima-media thickness.
			Genes	Pillai	Fstat	Pvalue	adj.pval
			NOSIP	0.0718156	39.808	2.22755e-17	7.35093e-16
			LEF1	0.0619449	33.9753	5.14613e-15	1.69822e-13
			SLC7A6	0.0589866	32.251	2.60047e-14	8.58155e-13
			CCR7	0.0475717	25.6981	1.28595e-11	4.24362e-10
			MAL	0.043425	23.3564	1.20208e-10	3.96687e-09
			FAM102A	0.0429576	23.0937	1.54556e-10	5.10035e-09
			SIRPG	0.0409999	21.9963	4.42286e-10	1.45954e-08
			CD248	0.0383116	20.4966	1.86715e-09	6.16158e-08
			HS.543905	0.0371194	19.8341	3.53205e-09	1.16557e-07
			TCEA3	0.0368081	19.6615	4.17105e-09	1.37645e-07
			TMEM204	0.035541	18.9597	8.20356e-09	2.70717e-07
			C2ORF89	0.0336945	17.9403	2.19478e-08	7.24277e-07
			PRAGMIN	0.0335279	17.8485	2.3983e-08	7.9144e-07
			EPHX2	0.0302522	16.0503	1.36756e-07	4.51296e-06
			UBASH3A	0.0301564	15.9979	1.43891e-07	4.74841e-06
			NELL2	0.029963	15.8921	1.59435e-07	5.26135e-06
			RAPGEF6	0.0286866	15.1951	3.13622e-07	1.03495e-05
			C16ORF30	0.0286183	15.1579	3.25173e-07	1.07307e-05
			EPHA1	0.0284036	15.0409	3.64327e-07	1.20228e-05
			CD27	0.026606	14.0629	9.43025e-07	3.11198e-05
			DKFZP761P0423	0.0254833	13.454	1.70643e-06	5.63121e-05
			LDLRAP1	0.0240756	12.6925	3.58615e-06	0.000118343
			TNFRSF25	0.0240517	12.6795	3.63163e-06	0.000119844
			PIK3IP1	0.0224255	11.8026	8.55261e-06	0.000282236
			FLT3LG	0.0206675	10.8578	2.15562e-05	0.000711353
			BCL11B	0.0199355	10.4654	3.16614e-05	0.00104483
			KLHL3	0.0188235	9.87047	5.67425e-05	0.0018725
			ID3	0.0177507	9.29779	9.95578e-05	0.00328541
			LY9	0.0174583	9.14188	0.000116036	0.0038292
			TSPYL2	0.0152651	7.97567	0.000365414	0.0120586
			DENND2D	0.0127711	6.65575	0.00134271	0.0443093

## Sheet: Table S9
				Table S9. Result table from multivariate analysis of variance (MANOVA) of all the member genes of darkseagreen gene co-expression module with radial shaft cortical bone mineral content and average carotid intima-media thickness.
				Genes	Pillai	Fstat	Pvalue	adj.pval
				MPO	0.104297	59.909	2.4459e-25	6.84851e-24
				ELANE	0.103135	59.1647	4.76612e-25	1.33451e-23
				CEACAM6	0.0920199	52.1424	2.6932e-22	7.54096e-21
				CTSG	0.0842997	47.3651	2.09944e-20	5.87844e-19
				AZU1	0.081315	45.5397	1.12e-19	3.13599e-18
				LOC653600	0.0737549	40.9685	7.59434e-18	2.12641e-16
				DEFA4	0.0727825	40.386	1.30301e-17	3.64841e-16
				DEFA1B	0.0637749	35.0473	1.88435e-15	5.27617e-14
				DEFA3	0.0633813	34.8164	2.33925e-15	6.5499e-14
				BPI	0.0626849	34.4083	3.42884e-15	9.60074e-14
				DEFA1	0.0585091	31.9737	3.37592e-14	9.45258e-13
				CEACAM8	0.0552361	30.0805	2.01293e-13	5.6362e-12
				LCN2	0.0465596	25.1247	2.22089e-11	6.21849e-10
				LTF	0.044956	24.2187	5.27256e-11	1.47632e-09
				OLFM4	0.0387966	20.7665	1.44034e-09	4.03294e-08
				SLC2A5	0.0352019	18.7722	9.82983e-09	2.75235e-07
				LOC100134379	0.0326345	17.3569	3.85802e-08	1.08025e-06
				PTPN20	0.0316338	16.8073	6.56719e-08	1.83881e-06
				CAMP	0.0302216	16.0336	1.38997e-07	3.89191e-06
				RETN	0.0269803	14.2663	7.73719e-07	2.16641e-05
				LOC653061	0.0266982	14.113	8.98148e-07	2.51481e-05
				COL17A1	0.0221348	11.6461	9.96641e-06	0.000279059
				ABCA13	0.0182341	9.5557	7.72824e-05	0.00216391
				OLR1	0.0168419	8.81358	0.000160223	0.00448625
				RNASE3	0.0135851	7.0858	0.00087836	0.0245941

## Sheet: Table S10
			Table S10. Result table from multivariate analysis of variance (MANOVA) of all the member genes of lightcoral gene co-expression module with radial shaft cortical bone mineral content and maximum bulbus intima-media thickness.
			Genes	Pillai	Fstat	Pvalue	adj.pval
			LOC100133662	0.678933	1087.97	1.39054e-254	1.80771e-253
			RPS4Y1	0.673013	1058.95	1.68369e-250	2.18879e-249
			PRKY	0.671094	1049.78	3.41696e-249	4.44205e-248
			JARID1D	0.669172	1040.69	6.84569e-248	8.89939e-247
			EIF1AY	0.666027	1026.04	8.90248e-246	1.15732e-244
			RPS4Y2	0.631909	883.251	4.83164e-224	6.28114e-223
			CYORF15B	0.562561	661.665	1.78609e-185	2.32192e-184
			CYORF15A	0.562025	660.224	3.35521e-185	4.36177e-184
			UTY	0.510866	537.36	1.62371e-160	2.11082e-159
			USP9Y	0.459035	436.579	5.19239e-138	6.75011e-137
			TMSB4Y	0.359422	288.68	3.02994e-100	3.93892e-99
			BCORL2	0.332758	256.584	3.92566e-91	5.10336e-90
			ZFY	0.309425	230.532	1.87891e-83	2.44258e-82

[truncated: 7 more sheets: Table S11, Table S12, Table S13, Table S14, Table S15, Table S16, Table S17]
